# Supplementary material for: Zwitterionic form of tris­({[5-(4-meth­oxy­phenyl­azo)salicyl­idene]amino}­eth­yl)amine
Source: Acta Crystallogr Sect E Struct Rep Online. 2011 Feb 12;67(Pt 3):o606. doi: 10.1107/S1600536811004405 (PMC3052149; doi:10.1107/S1600536811004405)
Supplement: Supplementary file 1 [file e-67-0o606-sup1.cif]

##############################################################################
###                                                                        ###
###        Electronic paper (Acta Crystallographica Section E)             ###
###                                                                        ###
##############################################################################
#                                                                            #
# This CIF contains the data in a paper accepted for publication in Acta     #
# Crystallographica Section E. It conforms to the requirements of Notes      #
# for Authors for Section E, and has been peer reviewed under the auspices   #
# of the IUCr Commission on Journals.                                        #
#                                                                            #
# Full details of the Crystallographic Information File format               #
# are given in the paper "The Crystallographic Information File (CIF):       #
# a New Standard Archive File for Crystallography" by S. R. Hall, F. H.      #
# Allen and I. D. Brown [Acta Cryst. (1991), A47, 655-685].                  #
#                                                                            #
# The current version of the core CIF dictionary is obtainable from          #
# ftp://ftp.iucr.org/pub/cif_core.dic. The current version number is 2.4.    #
#                                                                            #
# Software is freely available for graphical display of the structure(s) in  #
# this CIF.  For information consult the CIF home page http://www.iucr.org/  #
# cif/home.html                                                              #
#                                                                            #
# This file may be used for bona fide research purposes within the           #
# scientific community so long as proper attribution is given to the journal # 
# article from which it was obtained.                                        #
#                                                                            #
##############################################################################
                                             
data_I
_audit_creation_method     SHELXL-97
_chemical_name_systematic
;
2-{[2-(bis{2-[({2-hydroxy-5-[(4-methoxyphenyl)diazenyl]phenyl}methylidene)\
amino]ethyl}amino)ethyl]azaniumylidenemethyl}-4-[(4-methoxyphenyl)diazenyl]\
phenolate
;
_chemical_name_common     ?
_chemical_formula_moiety     'C48 H48 N10 O6'
_chemical_formula_sum     'C48 H48 N10 O6'
_chemical_formula_iupac     'C48 H48 N10 O6'
_chemical_formula_weight     860.96
_chemical_melting_point     ?
_symmetry_cell_setting     triclinic
_symmetry_space_group_name_H-M     'P -1'
_symmetry_space_group_name_Hall     '-P 1'
loop_
    _symmetry_equiv_pos_as_xyz
    'x, y, z'
    '-x, -y, -z'
_cell_length_a     10.5613(9)
_cell_length_b     12.1234(5)
_cell_length_c     17.2107(9)
_cell_angle_alpha     86.418(3)
_cell_angle_beta     89.308(2)
_cell_angle_gamma     88.084(3)
_cell_volume     2198.0(2)
_cell_formula_units_Z     2
_cell_measurement_reflns_used     7794
_cell_measurement_theta_min     2.6
_cell_measurement_theta_max     27.5
_cell_measurement_temperature     150.0(10)
_exptl_crystal_description     'block'
_exptl_crystal_colour     'orange'
_exptl_crystal_size_max     0.22
_exptl_crystal_size_mid     0.20
_exptl_crystal_size_min     0.16
_exptl_crystal_density_diffrn     1.301
_exptl_crystal_density_meas     ?
_exptl_crystal_density_method     'not measured'
_exptl_crystal_F_000     908
_exptl_absorpt_coefficient_mu     0.089
_exptl_absorpt_correction_type     multi-scan
_exptl_absorpt_process_details     '(SORTAV; Blessing, 1995)'
_exptl_absorpt_correction_T_min     0.827
_exptl_absorpt_correction_T_max     0.990
_exptl_special_details
;
;
_diffrn_ambient_temperature     150.0(10)
_diffrn_radiation_type     MoK\a
_diffrn_radiation_wavelength     0.71073
_diffrn_radiation_source     'fine-focus sealed tube'
_diffrn_radiation_monochromator     graphite
_diffrn_measurement_device_type     'Nonius KappaCCD'
_diffrn_measurement_method     '\f scans and \w scans with \k offsets'
_diffrn_detector_area_resol_mean     9
_diffrn_reflns_number     19855
_diffrn_reflns_av_R_equivalents     0.0711
_diffrn_reflns_av_sigmaI/netI     0.1277
_diffrn_reflns_theta_min     2.60
_diffrn_reflns_theta_max     27.47
_diffrn_reflns_theta_full     25.00
_diffrn_measured_fraction_theta_max     0.971
_diffrn_measured_fraction_theta_full     0.992
_diffrn_reflns_limit_h_min     -13
_diffrn_reflns_limit_h_max     13
_diffrn_reflns_limit_k_min     -15
_diffrn_reflns_limit_k_max     15
_diffrn_reflns_limit_l_min     -22
_diffrn_reflns_limit_l_max     22
_refine_special_details
;
Refinement of <i>F</i>^2^ against ALL reflections. The weighted <i>R</i>-factor
<i>wR</i> and goodness of fit <i>S</i> are based on <i>F</i>^2^, conventional
<i>R</i>-factors <i>R</i> are based on <i>F</i>, with <i>F</i> set to zero for
negative <i>F</i>^2^. The threshold expression of <i>F</i>^2^ >
\s(<i>F</i>^2^) is used only for calculating <i>R</i>-factors(gt) <i>etc</i>.
and is not relevant to the choice of reflections for refinement.
<i>R</i>-factors based on <i>F</i>^2^ are statistically about twice as large
as those based on <i>F</i>, and <i>R</i>- factors based on ALL data will be
even larger.
;
_reflns_number_total     9781
_reflns_number_gt     4152
_reflns_threshold_expression     'I>2\s(I)'
_refine_ls_structure_factor_coef     Fsqd
_refine_ls_matrix_type     full
_refine_ls_R_factor_all     0.1862
_refine_ls_R_factor_gt     0.0624
_refine_ls_wR_factor_gt     0.1316
_refine_ls_wR_factor_ref     0.1866
_refine_ls_goodness_of_fit_ref     0.987
_refine_ls_restrained_S_all     0.987
_refine_ls_number_reflns     9781
_refine_ls_number_parameters     589
_refine_ls_number_restraints     2
_refine_ls_hydrogen_treatment     mixed
_refine_ls_weighting_scheme     calc
_refine_ls_weighting_details
                 'calc w=1/[\s^2^(Fo^2^)+(0.0768P)^2^] where P=(Fo^2^+2Fc^2^)/3'
_atom_sites_solution_hydrogens     geom
_atom_sites_solution_primary     direct
_atom_sites_solution_secondary     difmap
_refine_ls_shift/su_max     0.001
_refine_ls_shift/su_mean     0.000
_refine_diff_density_max     0.371
_refine_diff_density_min     -0.234
_refine_ls_extinction_method     none
_refine_ls_extinction_coef     ?
loop_
    _atom_type_symbol
    _atom_type_description
    _atom_type_scat_dispersion_real
    _atom_type_scat_dispersion_imag
    _atom_type_scat_source
    'C' 'C' 0.0033 0.0016
                         'International Tables Vol C Tables 4.2.6.8 and 6.1.1.4'
    'H' 'H' 0.0000 0.0000
                         'International Tables Vol C Tables 4.2.6.8 and 6.1.1.4'
    'N' 'N' 0.0061 0.0033
                         'International Tables Vol C Tables 4.2.6.8 and 6.1.1.4'
    'O' 'O' 0.0106 0.0060
                         'International Tables Vol C Tables 4.2.6.8 and 6.1.1.4'
_computing_data_collection     'COLLECT (Nonius, 2002)'
_computing_cell_refinement     'DENZO-SMN (Otwinowski & Minor, 1997)'
_computing_data_reduction     'DENZO-SMN (Otwinowski & Minor, 1997)'
_computing_structure_solution     'SIR92 (Altomare <i>et al.</i>, 1994)'
_computing_structure_refinement     'SHELXTL (Sheldrick, 2008)'
_computing_molecular_graphics     'PLATON (Spek, 2009)'
_computing_publication_material     'SHELXTL (Sheldrick, 2008)'
loop_
    _atom_site_type_symbol
    _atom_site_label
    _atom_site_fract_x
    _atom_site_fract_y
    _atom_site_fract_z
    _atom_site_U_iso_or_equiv
    _atom_site_adp_type
    _atom_site_calc_flag
    _atom_site_refinement_flags
    _atom_site_occupancy
    _atom_site_disorder_assembly
    _atom_site_disorder_group
    O O1 0.2448(2) 0.82743(16) 0.82789(12) 0.0474(6) Uani d . 1 . .
    O O2 0.43622(18) 0.45882(17) 0.57762(12) 0.0495(6) Uani d . 1 . .
    O O3 -0.0630(2) 0.8117(2) 0.50993(12) 0.0576(6) Uani d . 1 . .
    O O4 -0.1109(2) -0.08081(19) 0.91613(15) 0.0776(8) Uani d . 1 . .
    O O5 -0.47340(19) -0.00203(17) 0.79102(13) 0.0582(6) Uani d . 1 . .
    O O6 -0.57085(19) 0.29892(18) 1.01599(12) 0.0571(6) Uani d . 1 . .
    N N1 0.3726(2) 0.8543(2) 0.56017(14) 0.0444(6) Uani d . 1 . .
    N N2 0.3882(2) 0.74854(19) 0.72451(13) 0.0403(6) Uani d . 1 . .
    N N3 0.3183(3) 0.6273(2) 0.50901(14) 0.0431(6) Uani d . 1 . .
    N N4 0.0959(2) 0.8958(2) 0.59704(14) 0.0438(6) Uani d . 1 . .
    N N5 0.0284(2) 0.4183(2) 0.88438(14) 0.0460(6) Uani d U 1 . .
    N N6 0.0856(2) 0.3371(2) 0.85796(14) 0.0427(6) Uani d . 1 . .
    N N7 -0.0348(2) 0.3043(2) 0.66786(13) 0.0418(6) Uani d . 1 . .
    N N8 -0.0348(2) 0.2007(2) 0.68282(13) 0.0425(6) Uani d . 1 . .
    N N9 -0.2363(2) 0.5682(2) 0.77249(14) 0.0457(6) Uani d . 1 . .
    N N10 -0.3386(2) 0.5194(2) 0.76315(14) 0.0475(7) Uani d . 1 . .
    C C1 0.4720(3) 0.8657(2) 0.61690(17) 0.0468(8) Uani d . 1 . .
    H H1A 0.4489 0.9278 0.6495 0.056 Uiso calc R 1 . .
    H H1B 0.5521 0.8835 0.5891 0.056 Uiso calc R 1 . .
    C C2 0.4926(3) 0.7609(2) 0.66887(17) 0.0439(8) Uani d . 1 . .
    H H2A 0.4983 0.6961 0.6366 0.053 Uiso calc R 1 . .
    H H2B 0.5733 0.7644 0.6972 0.053 Uiso calc R 1 . .
    C C3 0.3336(3) 0.6552(2) 0.73432(15) 0.0368(7) Uani d . 1 . .
    H H3A 0.3584 0.5963 0.7029 0.044 Uiso calc R 1 . .
    C C4 0.2343(2) 0.6388(2) 0.79291(15) 0.0355(7) Uani d . 1 . .
    C C5 0.1799(3) 0.5360(2) 0.80621(16) 0.0393(7) Uani d . 1 . .
    H H5A 0.2052 0.4766 0.7754 0.047 Uiso calc R 1 . .
    C C6 0.0884(3) 0.5204(3) 0.86465(17) 0.0422(7) Uani d U 1 . .
    C C7 0.0480(3) 0.6087(3) 0.90776(17) 0.0476(8) Uani d . 1 . .
    H H7A -0.0164 0.5984 0.9463 0.057 Uiso calc R 1 . .
    C C8 0.1006(3) 0.7108(3) 0.89495(16) 0.0459(8) Uani d . 1 . .
    H H8A 0.0728 0.7705 0.9248 0.055 Uiso calc R 1 . .
    C C9 0.1939(3) 0.7264(2) 0.83858(16) 0.0384(7) Uani d . 1 . .
    C C10 0.0247(3) 0.2334(2) 0.87651(16) 0.0405(7) Uani d . 1 . .
    C C11 0.0921(3) 0.1410(3) 0.85677(18) 0.0494(8) Uani d . 1 . .
    H H11A 0.1733 0.1485 0.8330 0.059 Uiso calc R 1 . .
    C C12 0.0447(3) 0.0371(3) 0.87057(19) 0.0574(9) Uani d . 1 . .
    H H12A 0.0926 -0.0264 0.8564 0.069 Uiso calc R 1 . .
    C C13 -0.0730(3) 0.0262(3) 0.90515(19) 0.0508(8) Uani d . 1 . .
    C C14 -0.1426(3) 0.1186(3) 0.92557(17) 0.0520(9) Uani d . 1 . .
    H H14A -0.2237 0.1114 0.9495 0.062 Uiso calc R 1 . .
    C C15 -0.0925(3) 0.2223(3) 0.91061(16) 0.0468(8) Uani d . 1 . .
    H H15A -0.1399 0.2863 0.9242 0.056 Uiso calc R 1 . .
    C C16 -0.2313(4) -0.0982(3) 0.9522(2) 0.0927(15) Uani d . 1 . .
    H H16A -0.2475 -0.1775 0.9563 0.139 Uiso calc R 1 . .
    H H16B -0.2974 -0.0590 0.9208 0.139 Uiso calc R 1 . .
    H H16C -0.2318 -0.0701 1.0044 0.139 Uiso calc R 1 . .
    C C17 0.4180(3) 0.8058(3) 0.48855(17) 0.0487(8) Uani d . 1 . .
    H H17A 0.4997 0.7654 0.4989 0.058 Uiso calc R 1 . .
    H H17B 0.4333 0.8659 0.4482 0.058 Uiso calc R 1 . .
    C C18 0.3250(3) 0.7275(2) 0.45807(17) 0.0489(8) Uani d . 1 . .
    H H18A 0.2401 0.7645 0.4544 0.059 Uiso calc R 1 . .
    H H18B 0.3515 0.7080 0.4052 0.059 Uiso calc R 1 . .
    C C19 0.2148(3) 0.5907(2) 0.54053(16) 0.0422(7) Uani d U 1 . .
    H H19A 0.1382 0.6330 0.5325 0.051 Uiso calc R 1 . .
    C C20 0.2118(3) 0.4892(2) 0.58677(16) 0.0391(7) Uani d U 1 . .
    C C21 0.0946(3) 0.4468(2) 0.61236(16) 0.0392(7) Uani d . 1 . .
    H H21A 0.0193 0.4910 0.6044 0.047 Uiso calc R 1 . .
    C C22 0.0871(3) 0.3435(2) 0.64833(16) 0.0397(7) Uani d . 1 . .
    C C23 0.2004(3) 0.2813(2) 0.66447(16) 0.0411(7) Uani d . 1 . .
    H H23A 0.1959 0.2101 0.6906 0.049 Uiso calc R 1 . .
    C C24 0.3155(3) 0.3206(2) 0.64355(15) 0.0413(7) Uani d . 1 . .
    H H24A 0.3897 0.2777 0.6573 0.050 Uiso calc R 1 . .
    C C25 0.3276(3) 0.4250(2) 0.60136(16) 0.0393(7) Uani d . 1 . .
    C C26 -0.1541(3) 0.1589(2) 0.70770(16) 0.0404(7) Uani d . 1 . .
    C C27 -0.1660(3) 0.0458(3) 0.7050(2) 0.0548(9) Uani d . 1 . .
    H H27A -0.0983 0.0027 0.6844 0.066 Uiso calc R 1 . .
    C C28 -0.2738(3) -0.0052(3) 0.7316(2) 0.0573(9) Uani d . 1 . .
    H H28A -0.2810 -0.0826 0.7283 0.069 Uiso calc R 1 . .
    C C29 -0.3711(3) 0.0563(3) 0.76274(18) 0.0453(8) Uani d . 1 . .
    C C30 -0.3613(3) 0.1697(2) 0.76609(16) 0.0430(8) Uani d . 1 . .
    H H30A -0.4288 0.2125 0.7873 0.052 Uiso calc R 1 . .
    C C31 -0.2526(3) 0.2202(2) 0.73831(16) 0.0413(7) Uani d . 1 . .
    H H31A -0.2459 0.2979 0.7404 0.050 Uiso calc R 1 . .
    C C32 -0.5733(3) 0.0585(3) 0.8261(2) 0.0722(11) Uani d . 1 . .
    H H32A -0.6401 0.0081 0.8435 0.108 Uiso calc R 1 . .
    H H32B -0.6081 0.1147 0.7881 0.108 Uiso calc R 1 . .
    H H32C -0.5410 0.0945 0.8709 0.108 Uiso calc R 1 . .
    C C33 0.2976(3) 0.9573(3) 0.54508(19) 0.0515(9) Uani d . 1 . .
    H H33A 0.2576 0.9564 0.4934 0.062 Uiso calc R 1 . .
    H H33B 0.3547 1.0206 0.5436 0.062 Uiso calc R 1 . .
    C C34 0.1956(3) 0.9737(3) 0.60625(18) 0.0497(8) Uani d . 1 . .
    H H34A 0.2325 0.9617 0.6588 0.060 Uiso calc R 1 . .
    H H34B 0.1600 1.0503 0.6006 0.060 Uiso calc R 1 . .
    C C35 0.0569(3) 0.8342(2) 0.65497(18) 0.0420(7) Uani d . 1 . .
    H H35A 0.0957 0.8376 0.7042 0.050 Uiso calc R 1 . .
    C C36 -0.0453(3) 0.7596(2) 0.64655(17) 0.0379(7) Uani d . 1 . .
    C C37 -0.0930(3) 0.6951(2) 0.71012(17) 0.0413(7) Uani d . 1 . .
    H H37A -0.0565 0.7003 0.7599 0.050 Uiso calc R 1 . .
    C C38 -0.1911(3) 0.6244(2) 0.70259(17) 0.0412(7) Uani d . 1 . .
    C C39 -0.2429(3) 0.6148(3) 0.62893(18) 0.0484(8) Uani d . 1 . .
    H H39A -0.3081 0.5641 0.6225 0.058 Uiso calc R 1 . .
    C C40 -0.1999(3) 0.6784(3) 0.56589(18) 0.0491(8) Uani d . 1 . .
    H H40A -0.2370 0.6725 0.5164 0.059 Uiso calc R 1 . .
    C C41 -0.1031(3) 0.7508(3) 0.57366(17) 0.0436(8) Uani d . 1 . .
    C C42 -0.3878(3) 0.4641(2) 0.83188(18) 0.0424(7) Uani d . 1 . .
    C C43 -0.3285(3) 0.4523(2) 0.90327(18) 0.0476(8) Uani d . 1 . .
    H H43A -0.2474 0.4822 0.9091 0.057 Uiso calc R 1 . .
    C C44 -0.3864(3) 0.3974(2) 0.96617(19) 0.0484(8) Uani d . 1 . .
    H H44A -0.3451 0.3892 1.0150 0.058 Uiso calc R 1 . .
    C C45 -0.5053(3) 0.3540(2) 0.95763(18) 0.0437(8) Uani d . 1 . .
    C C46 -0.5658(3) 0.3664(2) 0.88634(18) 0.0466(8) Uani d . 1 . .
    H H46A -0.6480 0.3384 0.8807 0.056 Uiso calc R 1 . .
    C C47 -0.5060(3) 0.4197(2) 0.82372(18) 0.0445(8) Uani d . 1 . .
    H H47A -0.5461 0.4260 0.7745 0.053 Uiso calc R 1 . .
    C C48 -0.5098(3) 0.2782(3) 1.08894(19) 0.0662(10) Uani d . 1 . .
    H H48A -0.5668 0.2386 1.1255 0.099 Uiso calc R 1 . .
    H H48B -0.4884 0.3486 1.1097 0.099 Uiso calc R 1 . .
    H H48C -0.4322 0.2331 1.0819 0.099 Uiso calc R 1 . .
    H H1 0.308(4) 0.816(3) 0.787(2) 0.103(14) Uiso d . 1 . .
    H H2 0.392(4) 0.573(3) 0.519(2) 0.100(14) Uiso d . 1 . .
    H H3 0.005(4) 0.867(3) 0.529(2) 0.103(13) Uiso d . 1 . .
loop_
    _atom_site_aniso_label
    _atom_site_aniso_U_11
    _atom_site_aniso_U_22
    _atom_site_aniso_U_33
    _atom_site_aniso_U_12
    _atom_site_aniso_U_13
    _atom_site_aniso_U_23
    O1 0.0573(14) 0.0363(13) 0.0490(14) -0.0036(11) 0.0010(11) -0.0046(10)
    O2 0.0392(12) 0.0557(14) 0.0529(13) -0.0072(11) 0.0028(10) 0.0031(11)
    O3 0.0633(15) 0.0720(16) 0.0368(13) -0.0080(13) -0.0009(11) 0.0047(11)
    O4 0.0704(17) 0.0500(15) 0.110(2) -0.0222(14) -0.0129(15) 0.0250(14)
    O5 0.0429(13) 0.0481(14) 0.0844(17) -0.0111(11) 0.0115(12) -0.0067(12)
    O6 0.0515(13) 0.0604(15) 0.0587(15) -0.0159(12) -0.0064(11) 0.0113(12)
    N1 0.0423(14) 0.0430(16) 0.0467(16) -0.0039(13) 0.0005(12) 0.0069(12)
    N2 0.0393(14) 0.0391(15) 0.0419(15) -0.0059(12) -0.0013(11) 0.0052(12)
    N3 0.0450(16) 0.0394(16) 0.0443(16) -0.0041(14) -0.0011(12) 0.0046(12)
    N4 0.0435(15) 0.0435(16) 0.0435(16) -0.0001(13) 0.0017(12) 0.0037(13)
    N5 0.0510(16) 0.0430(15) 0.0435(16) -0.0004(13) 0.0029(12) 0.0005(13)
    N6 0.0430(14) 0.0414(16) 0.0436(16) 0.0015(13) -0.0007(12) -0.0027(13)
    N7 0.0406(15) 0.0424(16) 0.0421(15) -0.0036(13) -0.0012(11) 0.0010(12)
    N8 0.0380(14) 0.0400(16) 0.0494(16) -0.0053(12) 0.0022(11) 0.0001(12)
    N9 0.0362(14) 0.0437(16) 0.0563(17) 0.0001(13) 0.0005(12) 0.0020(13)
    N10 0.0423(15) 0.0434(16) 0.0563(17) -0.0005(13) 0.0014(13) -0.0011(13)
    C1 0.0449(18) 0.0451(19) 0.0500(19) -0.0146(16) 0.0008(15) 0.0068(15)
    C2 0.0349(16) 0.0456(19) 0.0502(19) -0.0052(15) 0.0028(14) 0.0069(15)
    C3 0.0391(16) 0.0346(17) 0.0362(17) -0.0026(14) -0.0023(13) 0.0011(13)
    C4 0.0361(16) 0.0338(17) 0.0363(17) -0.0036(14) -0.0021(13) 0.0022(14)
    C5 0.0417(17) 0.0373(18) 0.0386(17) -0.0049(14) -0.0070(14) 0.0043(14)
    C6 0.0416(17) 0.0457(18) 0.0383(17) -0.0076(15) -0.0042(14) 0.0091(15)
    C7 0.0518(19) 0.053(2) 0.0372(18) 0.0022(17) 0.0066(15) 0.0029(16)
    C8 0.058(2) 0.0410(19) 0.0384(18) -0.0017(16) 0.0006(15) -0.0017(15)
    C9 0.0428(17) 0.0359(18) 0.0363(17) -0.0045(15) -0.0029(14) 0.0027(14)
    C10 0.0433(18) 0.0397(19) 0.0377(18) -0.0064(16) -0.0026(14) 0.0071(14)
    C11 0.0462(19) 0.043(2) 0.058(2) 0.0001(17) 0.0081(16) -0.0002(16)
    C12 0.060(2) 0.037(2) 0.075(2) -0.0009(17) 0.0048(19) -0.0001(17)
    C13 0.054(2) 0.043(2) 0.054(2) -0.0083(18) -0.0071(16) 0.0164(16)
    C14 0.0422(18) 0.068(2) 0.044(2) -0.0058(19) 0.0040(15) 0.0052(17)
    C15 0.0526(19) 0.045(2) 0.0428(19) -0.0007(16) -0.0025(15) -0.0013(15)
    C16 0.070(3) 0.095(3) 0.110(3) -0.047(3) -0.019(2) 0.045(3)
    C17 0.0464(18) 0.052(2) 0.046(2) -0.0053(16) 0.0106(15) 0.0057(16)
    C18 0.0484(18) 0.053(2) 0.0441(19) -0.0024(17) -0.0008(15) 0.0067(16)
    C19 0.0408(17) 0.0424(17) 0.0440(18) -0.0059(15) 0.0021(14) -0.0053(13)
    C20 0.0423(17) 0.0392(16) 0.0362(17) -0.0047(15) 0.0038(13) -0.0053(12)
    C21 0.0374(17) 0.0362(18) 0.0443(18) 0.0005(14) 0.0031(13) -0.0066(14)
    C22 0.0361(17) 0.0387(18) 0.0442(18) -0.0038(15) 0.0024(14) -0.0021(14)
    C23 0.0442(18) 0.0394(18) 0.0398(18) -0.0033(15) -0.0009(14) -0.0015(14)
    C24 0.0404(17) 0.0441(19) 0.0394(18) 0.0001(15) -0.0052(14) -0.0016(15)
    C25 0.0413(18) 0.0425(19) 0.0350(17) -0.0046(15) -0.0008(13) -0.0070(14)
    C26 0.0352(17) 0.0413(19) 0.0447(18) -0.0060(15) 0.0000(14) 0.0003(15)
    C27 0.0396(18) 0.041(2) 0.084(3) -0.0007(16) 0.0092(17) -0.0078(18)
    C28 0.0412(19) 0.040(2) 0.092(3) -0.0058(17) 0.0081(18) -0.0106(18)
    C29 0.0367(17) 0.043(2) 0.056(2) -0.0108(16) 0.0003(15) -0.0011(16)
    C30 0.0397(17) 0.0408(19) 0.0478(19) 0.0021(15) 0.0069(14) -0.0010(15)
    C31 0.0443(18) 0.0352(17) 0.0441(18) -0.0046(15) 0.0001(14) 0.0022(14)
    C32 0.054(2) 0.062(3) 0.100(3) -0.010(2) 0.029(2) -0.003(2)
    C33 0.052(2) 0.044(2) 0.057(2) -0.0073(17) -0.0002(16) 0.0115(16)
    C34 0.0513(19) 0.0378(19) 0.059(2) 0.0016(16) -0.0034(16) 0.0024(16)
    C35 0.0391(17) 0.0427(19) 0.0432(19) 0.0066(15) -0.0024(14) 0.0002(15)
    C36 0.0352(16) 0.0368(17) 0.0410(18) 0.0071(14) 0.0008(13) -0.0004(14)
    C37 0.0365(16) 0.0456(19) 0.0416(18) 0.0012(15) -0.0070(13) 0.0000(15)
    C38 0.0345(16) 0.0414(18) 0.0465(19) 0.0064(15) 0.0035(14) 0.0016(15)
    C39 0.0434(18) 0.048(2) 0.055(2) -0.0021(16) 0.0027(16) -0.0147(17)
    C40 0.0484(19) 0.061(2) 0.0383(18) 0.0025(17) -0.0013(15) -0.0097(16)
    C41 0.0406(17) 0.050(2) 0.0397(19) 0.0070(16) 0.0021(14) -0.0007(15)
    C42 0.0376(17) 0.0347(18) 0.054(2) 0.0017(14) 0.0000(15) 0.0007(15)
    C43 0.0365(17) 0.0442(19) 0.062(2) 0.0005(15) -0.0075(16) 0.0000(16)
    C44 0.0391(18) 0.051(2) 0.055(2) -0.0069(16) -0.0086(15) 0.0059(16)
    C45 0.0391(17) 0.0350(18) 0.057(2) -0.0041(15) 0.0034(15) 0.0004(15)
    C46 0.0372(17) 0.0437(19) 0.059(2) -0.0045(15) -0.0053(16) -0.0011(16)
    C47 0.0399(17) 0.0423(19) 0.051(2) 0.0005(15) -0.0059(15) -0.0035(15)
    C48 0.066(2) 0.072(3) 0.060(2) -0.018(2) -0.0120(19) 0.0141(19)
_geom_special_details
;
All e.s.d.'s (except the e.s.d. in the dihedral angle between two l.s. planes)
are estimated using the full covariance matrix. The cell e.s.d.'s are taken
into account individually in the estimation of e.s.d.'s in distances, angles
and torsion angles; correlations between e.s.d.'s in cell parameters are only
used when they are defined by crystal symmetry. An approximate (isotropic)
treatment of cell e.s.d.'s is used for estimating e.s.d.'s involving l.s.
planes.
;
loop_
    _geom_bond_atom_site_label_1
    _geom_bond_atom_site_label_2
    _geom_bond_site_symmetry_2
    _geom_bond_distance
    _geom_bond_publ_flag
    O1 C9 . 1.355(3) ?
    O1 H1 . 0.98(4) ?
    O2 C25 . 1.284(3) ?
    O3 C41 . 1.355(3) ?
    O3 H3 . 1.07(4) ?
    O4 C13 . 1.371(3) ?
    O4 C16 . 1.425(4) ?
    O5 C29 . 1.378(3) ?
    O5 C32 . 1.416(4) ?
    O6 C45 . 1.366(3) ?
    O6 C48 . 1.423(3) ?
    N1 C1 . 1.459(3) ?
    N1 C33 . 1.467(4) ?
    N1 C17 . 1.467(4) ?
    N2 C3 . 1.288(3) ?
    N2 C2 . 1.457(3) ?
    N3 C19 . 1.294(3) ?
    N3 C18 . 1.457(4) ?
    N3 H2 . 1.02(4) ?
    N4 C35 . 1.281(3) ?
    N4 C34 . 1.454(3) ?
    N5 N6 . 1.245(3) ?
    N5 C6 . 1.429(3) ?
    N6 C10 . 1.447(3) ?
    N7 N8 . 1.266(3) ?
    N7 C22 . 1.417(3) ?
    N8 C26 . 1.425(3) ?
    N9 N10 . 1.266(3) ?
    N9 C38 . 1.430(4) ?
    N10 C42 . 1.424(4) ?
    C1 C2 . 1.518(4) ?
    C1 H1A . 0.9900 ?
    C1 H1B . 0.9900 ?
    C2 H2A . 0.9900 ?
    C2 H2B . 0.9900 ?
    C3 C4 . 1.456(4) ?
    C3 H3A . 0.9500 ?
    C4 C5 . 1.395(3) ?
    C4 C9 . 1.412(4) ?
    C5 C6 . 1.395(4) ?
    C5 H5A . 0.9500 ?
    C6 C7 . 1.393(4) ?
    C7 C8 . 1.378(4) ?
    C7 H7A . 0.9500 ?
    C8 C9 . 1.384(4) ?
    C8 H8A . 0.9500 ?
    C10 C11 . 1.366(4) ?
    C10 C15 . 1.371(4) ?
    C11 C12 . 1.376(4) ?
    C11 H11A . 0.9500 ?
    C12 C13 . 1.379(4) ?
    C12 H12A . 0.9500 ?
    C13 C14 . 1.381(4) ?
    C14 C15 . 1.388(4) ?
    C14 H14A . 0.9500 ?
    C15 H15A . 0.9500 ?
    C16 H16A . 0.9800 ?
    C16 H16B . 0.9800 ?
    C16 H16C . 0.9800 ?
    C17 C18 . 1.509(4) ?
    C17 H17A . 0.9900 ?
    C17 H17B . 0.9900 ?
    C18 H18A . 0.9900 ?
    C18 H18B . 0.9900 ?
    C19 C20 . 1.424(4) ?
    C19 H19A . 0.9500 ?
    C20 C21 . 1.411(4) ?
    C20 C25 . 1.444(4) ?
    C21 C22 . 1.366(4) ?
    C21 H21A . 0.9500 ?
    C22 C23 . 1.414(4) ?
    C23 C24 . 1.357(4) ?
    C23 H23A . 0.9500 ?
    C24 C25 . 1.428(4) ?
    C24 H24A . 0.9500 ?
    C26 C31 . 1.377(4) ?
    C26 C27 . 1.385(4) ?
    C27 C28 . 1.373(4) ?
    C27 H27A . 0.9500 ?
    C28 C29 . 1.372(4) ?
    C28 H28A . 0.9500 ?
    C29 C30 . 1.388(4) ?
    C30 C31 . 1.385(4) ?
    C30 H30A . 0.9500 ?
    C31 H31A . 0.9500 ?
    C32 H32A . 0.9800 ?
    C32 H32B . 0.9800 ?
    C32 H32C . 0.9800 ?
    C33 C34 . 1.514(4) ?
    C33 H33A . 0.9900 ?
    C33 H33B . 0.9900 ?
    C34 H34A . 0.9900 ?
    C34 H34B . 0.9900 ?
    C35 C36 . 1.445(4) ?
    C35 H35A . 0.9500 ?
    C36 C37 . 1.403(4) ?
    C36 C41 . 1.414(4) ?
    C37 C38 . 1.380(4) ?
    C37 H37A . 0.9500 ?
    C38 C39 . 1.400(4) ?
    C39 C40 . 1.373(4) ?
    C39 H39A . 0.9500 ?
    C40 C41 . 1.382(4) ?
    C40 H40A . 0.9500 ?
    C42 C43 . 1.383(4) ?
    C42 C47 . 1.388(4) ?
    C43 C44 . 1.382(4) ?
    C43 H43A . 0.9500 ?
    C44 C45 . 1.390(4) ?
    C44 H44A . 0.9500 ?
    C45 C46 . 1.388(4) ?
    C46 C47 . 1.379(4) ?
    C46 H46A . 0.9500 ?
    C47 H47A . 0.9500 ?
    C48 H48A . 0.9800 ?
    C48 H48B . 0.9800 ?
    C48 H48C . 0.9800 ?
loop_
    _geom_angle_atom_site_label_1
    _geom_angle_atom_site_label_2
    _geom_angle_atom_site_label_3
    _geom_angle_site_symmetry_1
    _geom_angle_site_symmetry_3
    _geom_angle
    _geom_angle_publ_flag
    C9 O1 H1 . . 102(2) ?
    C41 O3 H3 . . 107(2) ?
    C13 O4 C16 . . 117.4(3) ?
    C29 O5 C32 . . 117.3(2) ?
    C45 O6 C48 . . 117.7(2) ?
    C1 N1 C33 . . 112.3(2) ?
    C1 N1 C17 . . 113.5(2) ?
    C33 N1 C17 . . 112.8(2) ?
    C3 N2 C2 . . 119.8(3) ?
    C19 N3 C18 . . 124.2(3) ?
    C19 N3 H2 . . 111(2) ?
    C18 N3 H2 . . 124(2) ?
    C35 N4 C34 . . 120.9(3) ?
    N6 N5 C6 . . 113.1(2) ?
    N5 N6 C10 . . 113.6(2) ?
    N8 N7 C22 . . 113.0(3) ?
    N7 N8 C26 . . 114.7(3) ?
    N10 N9 C38 . . 113.0(2) ?
    N9 N10 C42 . . 114.6(2) ?
    N1 C1 C2 . . 111.9(2) ?
    N1 C1 H1A . . 109.2 ?
    C2 C1 H1A . . 109.2 ?
    N1 C1 H1B . . 109.2 ?
    C2 C1 H1B . . 109.2 ?
    H1A C1 H1B . . 107.9 ?
    N2 C2 C1 . . 110.1(2) ?
    N2 C2 H2A . . 109.6 ?
    C1 C2 H2A . . 109.6 ?
    N2 C2 H2B . . 109.6 ?
    C1 C2 H2B . . 109.6 ?
    H2A C2 H2B . . 108.2 ?
    N2 C3 C4 . . 120.8(3) ?
    N2 C3 H3A . . 119.6 ?
    C4 C3 H3A . . 119.6 ?
    C5 C4 C9 . . 119.0(2) ?
    C5 C4 C3 . . 120.7(3) ?
    C9 C4 C3 . . 120.3(2) ?
    C4 C5 C6 . . 120.1(3) ?
    C4 C5 H5A . . 120.0 ?
    C6 C5 H5A . . 120.0 ?
    C7 C6 C5 . . 119.9(3) ?
    C7 C6 N5 . . 115.3(3) ?
    C5 C6 N5 . . 124.9(3) ?
    C8 C7 C6 . . 120.6(3) ?
    C8 C7 H7A . . 119.7 ?
    C6 C7 H7A . . 119.7 ?
    C7 C8 C9 . . 120.0(3) ?
    C7 C8 H8A . . 120.0 ?
    C9 C8 H8A . . 120.0 ?
    O1 C9 C8 . . 118.7(3) ?
    O1 C9 C4 . . 120.9(2) ?
    C8 C9 C4 . . 120.5(3) ?
    C11 C10 C15 . . 119.3(3) ?
    C11 C10 N6 . . 115.4(3) ?
    C15 C10 N6 . . 125.4(3) ?
    C10 C11 C12 . . 121.3(3) ?
    C10 C11 H11A . . 119.3 ?
    C12 C11 H11A . . 119.3 ?
    C11 C12 C13 . . 119.3(3) ?
    C11 C12 H12A . . 120.4 ?
    C13 C12 H12A . . 120.4 ?
    O4 C13 C12 . . 114.4(3) ?
    O4 C13 C14 . . 125.3(3) ?
    C12 C13 C14 . . 120.3(3) ?
    C13 C14 C15 . . 119.1(3) ?
    C13 C14 H14A . . 120.5 ?
    C15 C14 H14A . . 120.5 ?
    C10 C15 C14 . . 120.8(3) ?
    C10 C15 H15A . . 119.6 ?
    C14 C15 H15A . . 119.6 ?
    O4 C16 H16A . . 109.5 ?
    O4 C16 H16B . . 109.5 ?
    H16A C16 H16B . . 109.5 ?
    O4 C16 H16C . . 109.5 ?
    H16A C16 H16C . . 109.5 ?
    H16B C16 H16C . . 109.5 ?
    N1 C17 C18 . . 112.3(2) ?
    N1 C17 H17A . . 109.1 ?
    C18 C17 H17A . . 109.1 ?
    N1 C17 H17B . . 109.1 ?
    C18 C17 H17B . . 109.1 ?
    H17A C17 H17B . . 107.9 ?
    N3 C18 C17 . . 110.9(2) ?
    N3 C18 H18A . . 109.5 ?
    C17 C18 H18A . . 109.5 ?
    N3 C18 H18B . . 109.5 ?
    C17 C18 H18B . . 109.5 ?
    H18A C18 H18B . . 108.1 ?
    N3 C19 C20 . . 122.2(3) ?
    N3 C19 H19A . . 118.9 ?
    C20 C19 H19A . . 118.9 ?
    C21 C20 C19 . . 120.0(3) ?
    C21 C20 C25 . . 120.0(3) ?
    C19 C20 C25 . . 119.8(3) ?
    C22 C21 C20 . . 121.4(3) ?
    C22 C21 H21A . . 119.3 ?
    C20 C21 H21A . . 119.3 ?
    C21 C22 C23 . . 118.8(3) ?
    C21 C22 N7 . . 117.9(3) ?
    C23 C22 N7 . . 123.2(3) ?
    C24 C23 C22 . . 121.7(3) ?
    C24 C23 H23A . . 119.2 ?
    C22 C23 H23A . . 119.2 ?
    C23 C24 C25 . . 121.5(3) ?
    C23 C24 H24A . . 119.2 ?
    C25 C24 H24A . . 119.2 ?
    O2 C25 C24 . . 121.2(3) ?
    O2 C25 C20 . . 122.4(3) ?
    C24 C25 C20 . . 116.4(3) ?
    C31 C26 C27 . . 118.7(3) ?
    C31 C26 N8 . . 125.4(3) ?
    C27 C26 N8 . . 115.8(3) ?
    C28 C27 C26 . . 121.3(3) ?
    C28 C27 H27A . . 119.4 ?
    C26 C27 H27A . . 119.4 ?
    C29 C28 C27 . . 119.7(3) ?
    C29 C28 H28A . . 120.1 ?
    C27 C28 H28A . . 120.1 ?
    C28 C29 O5 . . 116.0(3) ?
    C28 C29 C30 . . 120.1(3) ?
    O5 C29 C30 . . 123.9(3) ?
    C31 C30 C29 . . 119.6(3) ?
    C31 C30 H30A . . 120.2 ?
    C29 C30 H30A . . 120.2 ?
    C26 C31 C30 . . 120.7(3) ?
    C26 C31 H31A . . 119.7 ?
    C30 C31 H31A . . 119.7 ?
    O5 C32 H32A . . 109.5 ?
    O5 C32 H32B . . 109.5 ?
    H32A C32 H32B . . 109.5 ?
    O5 C32 H32C . . 109.5 ?
    H32A C32 H32C . . 109.5 ?
    H32B C32 H32C . . 109.5 ?
    N1 C33 C34 . . 112.5(2) ?
    N1 C33 H33A . . 109.1 ?
    C34 C33 H33A . . 109.1 ?
    N1 C33 H33B . . 109.1 ?
    C34 C33 H33B . . 109.1 ?
    H33A C33 H33B . . 107.8 ?
    N4 C34 C33 . . 109.4(2) ?
    N4 C34 H34A . . 109.8 ?
    C33 C34 H34A . . 109.8 ?
    N4 C34 H34B . . 109.8 ?
    C33 C34 H34B . . 109.8 ?
    H34A C34 H34B . . 108.2 ?
    N4 C35 C36 . . 121.0(3) ?
    N4 C35 H35A . . 119.5 ?
    C36 C35 H35A . . 119.5 ?
    C37 C36 C41 . . 117.3(3) ?
    C37 C36 C35 . . 121.8(3) ?
    C41 C36 C35 . . 120.9(3) ?
    C38 C37 C36 . . 122.0(3) ?
    C38 C37 H37A . . 119.0 ?
    C36 C37 H37A . . 119.0 ?
    C37 C38 C39 . . 119.0(3) ?
    C37 C38 N9 . . 116.7(3) ?
    C39 C38 N9 . . 124.2(3) ?
    C40 C39 C38 . . 120.3(3) ?
    C40 C39 H39A . . 119.9 ?
    C38 C39 H39A . . 119.9 ?
    C39 C40 C41 . . 120.7(3) ?
    C39 C40 H40A . . 119.6 ?
    C41 C40 H40A . . 119.6 ?
    O3 C41 C40 . . 118.9(3) ?
    O3 C41 C36 . . 120.5(3) ?
    C40 C41 C36 . . 120.6(3) ?
    C43 C42 C47 . . 119.4(3) ?
    C43 C42 N10 . . 125.8(3) ?
    C47 C42 N10 . . 114.8(3) ?
    C44 C43 C42 . . 120.5(3) ?
    C44 C43 H43A . . 119.8 ?
    C42 C43 H43A . . 119.8 ?
    C43 C44 C45 . . 119.7(3) ?
    C43 C44 H44A . . 120.1 ?
    C45 C44 H44A . . 120.1 ?
    O6 C45 C46 . . 115.5(2) ?
    O6 C45 C44 . . 124.4(3) ?
    C46 C45 C44 . . 120.1(3) ?
    C47 C46 C45 . . 119.5(3) ?
    C47 C46 H46A . . 120.2 ?
    C45 C46 H46A . . 120.2 ?
    C46 C47 C42 . . 120.7(3) ?
    C46 C47 H47A . . 119.6 ?
    C42 C47 H47A . . 119.6 ?
    O6 C48 H48A . . 109.5 ?
    O6 C48 H48B . . 109.5 ?
    H48A C48 H48B . . 109.5 ?
    O6 C48 H48C . . 109.5 ?
    H48A C48 H48C . . 109.5 ?
    H48B C48 H48C . . 109.5 ?
loop_
    _geom_hbond_atom_site_label_D
    _geom_hbond_atom_site_label_H
    _geom_hbond_atom_site_label_A
    _geom_hbond_site_symmetry_A
    _geom_hbond_distance_DH
    _geom_hbond_distance_HA
    _geom_hbond_distance_DA
    _geom_hbond_angle_DHA
    O3 H3 N4 . 1.07(4) 1.58(4) 2.543(3) 146(3)
    O1 H1 N2 . 0.98(4) 1.61(4) 2.534(3) 157(3)
    N3 H2 O2 . 1.02(4) 1.71(4) 2.585(3) 142(3)
    N3 H2 O2 2_666 1.02(4) 2.48(4) 3.155(3) 123(3)
data_global
_journal_date_recd_electronic     2011-01-31
_journal_date_accepted     2011-02-06
_journal_name_full     'Acta Crystallographica, Section E'
_journal_year     2011
_journal_volume     67
_journal_issue      3
_journal_page_first     o606
_journal_page_last     o606
_journal_paper_category     QO
_journal_coeditor_code     HB5798
_publ_contact_author_name     'Dr. Sadegh Salehzadeh'
_publ_contact_author_address
;
Faculty of Chemistry,
Bu-Ali Sina University,
Hamedan,
Iran
;
_publ_contact_author_email     'saleh@basu.ac.ir'
_publ_contact_author_fax     '98 811 88041344'
_publ_contact_author_phone     '98 811 88041344'
_publ_section_title
;
Zwitterionic form of
tris({[5-(4-methoxyphenylazo)salicylidene]amino}ethyl)amine
;
loop_
    _publ_author_name
    _publ_author_footnote
    _publ_author_address
    'Salehzadeh, Sadegh' .
;
Faculty of Chemistry, Bu-Ali Sina University, Hamedan, Iran
;
    'Mahdavian, Mahsa' .
;
Faculty of Chemistry, Bu-Ali Sina University, Hamedan, Iran
;
    'Khalaj, Mehdi' .
;
Chemistry Department, Isalmic Azad University, Buinzahra Branch, Qazvin, Iran
;
