# Supplementary material for: Zwitterionic form of tris­({[5-(4-meth­oxy­phenyl­azo)salicyl­idene]amino}­eth­yl)amine
Source: Acta Crystallogr Sect E Struct Rep Online. 2011 Feb 12;67(Pt 3):o606. doi: 10.1107/S1600536811004405 (PMC3052149; doi:10.1107/S1600536811004405)
Supplement: Supplementary file 2 [file e-67-0o606-Isup2.hkl]

# 
# h,k,l, Fc-squared, Fo-squared, sigma(Fo-squared) and status flag 
# 
data_I
_shelx_title ' k10265a in P-1' 
_shelx_refln_list_code          4 
_shelx_F_calc_maximum      200.51 
_exptl_crystal_F_000       908.00 
_reflns_d_resolution_high  0.7704 
 
loop_ 
 _symmetry_equiv_pos_as_xyz 
 'x, y, z' 
 '-x, -y, -z' 
 
_cell_length_a    10.5613 
_cell_length_b    12.1234 
_cell_length_c    17.2107 
_cell_angle_alpha  86.418 
_cell_angle_beta   89.308 
_cell_angle_gamma  88.084 
 
_shelx_F_squared_multiplier     1.000 
 
loop_ 
 _refln_index_h 
 _refln_index_k 
 _refln_index_l 
 _refln_F_squared_calc 
 _refln_F_squared_meas 
 _refln_F_squared_sigma 
 _refln_observed_status 
   2   0   0     1223.96     1053.65     23.03 o 
   3   0   0       63.06       68.80      4.97 o 
   4   0   0        6.40        9.29      7.58 o 
   5   0   0      269.92      286.05     15.39 o 
   6   0   0      769.13      836.75     25.28 o 
   7   0   0     2986.07     3375.95     85.90 o 
   8   0   0      159.83      167.33     31.38 o 
   9   0   0       49.20       52.31      9.84 o 
  10   0   0       65.28       83.42     24.05 o 
  11   0   0       13.30       26.96     16.89 o 
  12   0   0       64.85       78.67     19.73 o 
  13   0   0        8.66        5.83     20.68 o 
 -13   1   0        2.55       -1.33     19.82 o 
 -12   1   0        0.02        9.15     17.60 o 
 -11   1   0       66.07       54.50     18.73 o 
 -10   1   0       22.88       19.45     13.97 o 
  -9   1   0     1495.38     1664.89     76.68 o 
  -8   1   0        1.38        8.23      8.94 o 
  -7   1   0      430.84      461.08     21.21 o 
  -6   1   0      640.91      667.36     25.87 o 
  -5   1   0      232.92      233.25     12.07 o 
  -4   1   0      403.50      386.57     15.28 o 
  -3   1   0      102.99       85.02      7.40 o 
  -2   1   0     5983.64     5721.26    141.12 o 
  -1   1   0      248.30      204.63      8.65 o 
   2   1   0     1037.00      920.71     19.04 o 
   3   1   0     1592.07     1533.73     30.97 o 
   4   1   0        5.72        1.60      2.44 o 
   5   1   0     2596.74     2731.65     89.63 o 
   6   1   0       23.04       28.54      4.92 o 
   7   1   0      192.96      163.20     15.05 o 
   8   1   0      512.37      585.30     50.09 o 
   9   1   0        0.01        5.13     12.45 o 
  10   1   0      161.75      134.93     19.63 o 
  11   1   0       71.04       86.03     22.79 o 
  12   1   0      261.42      312.48     74.87 o 
  13   1   0        4.08      -22.13     35.92 o 
 -13   2   0       12.43       -1.47     24.43 o 
 -12   2   0       19.49       -2.57     21.00 o 
 -11   2   0       73.65       40.92     16.53 o 
 -10   2   0       23.11       19.72     12.09 o 
  -9   2   0        6.55       -3.39     10.84 o 
  -8   2   0        6.29        8.77     18.60 o 
  -7   2   0       75.02       49.56      8.82 o 
  -6   2   0      312.70      346.97     16.49 o 
  -5   2   0      209.30      172.96     21.77 o 
  -4   2   0      397.33      369.97     18.83 o 
  -3   2   0     1090.17      993.27     33.80 o 
  -2   2   0     4446.49     4044.29    159.90 o 
  -1   2   0     9880.04     9745.44    237.04 o 
   0   2   0      567.47      493.21     13.40 o 
   1   2   0      837.62      769.73     16.91 o 
   2   2   0     2073.58     1756.60     46.60 o 
   3   2   0      445.36      395.21     16.74 o 
   4   2   0      934.64      958.22     38.62 o 
   5   2   0      313.75      286.69     14.71 o 
   6   2   0        0.42        0.98      3.25 o 
   7   2   0       27.90       22.43      4.93 o 
   8   2   0       75.05       74.25      8.00 o 
   9   2   0       53.59       53.70      9.60 o 
  10   2   0      129.42      128.76     13.64 o 
  11   2   0        2.35       -3.19     19.41 o 
  12   2   0       10.90        4.20     15.91 o 
  13   2   0       29.88       15.24     33.26 o 
 -13   3   0        5.77        7.36     24.67 o 
 -12   3   0       18.45       24.97     30.78 o 
 -11   3   0       15.91       35.72     21.86 o 
 -10   3   0      381.30      469.23     61.40 o 
  -9   3   0       23.55       16.62     11.43 o 
  -8   3   0      267.03      275.05     18.71 o 
  -7   3   0       74.82       76.04     14.53 o 
  -6   3   0        2.11       -7.88      7.88 o 
  -5   3   0       75.43       64.87     10.70 o 
  -4   3   0      285.64      283.86     16.07 o 
  -3   3   0      545.63      497.92     19.92 o 
  -2   3   0      199.50      200.38     10.37 o 
  -1   3   0       70.24       62.68      5.92 o 
   0   3   0      834.04      718.67     20.29 o 
   1   3   0      728.41      641.41     23.94 o 
   2   3   0        2.79        1.03      2.20 o 
   3   3   0       44.82       28.66      5.43 o 
   4   3   0      739.11      531.07     82.50 o 
   5   3   0     2246.64     2557.33    106.62 o 
   6   3   0      383.78      460.97     29.10 o 
   7   3   0       78.72       74.89     11.32 o 
   8   3   0       83.22       82.85     14.19 o 
   9   3   0        3.67       -1.23      5.13 o 
  10   3   0        3.67       -1.07      7.56 o 
  11   3   0       25.95       21.90     12.00 o 
  12   3   0       13.72       15.24     43.06 o 
  13   3   0       50.84        1.33     33.26 o 
 -13   4   0       40.00       34.65     28.53 o 
 -12   4   0       14.55       17.44     20.91 o 
 -11   4   0       12.18       -6.70     21.03 o 
 -10   4   0        4.26        3.13     26.25 o 
  -9   4   0      103.31      133.96     17.63 o 
  -8   4   0       36.66       19.51     20.32 o 
  -7   4   0      114.00      114.65     14.88 o 
  -6   4   0       28.33       25.36     10.89 o 
  -5   4   0      116.34      153.35     20.08 o 
  -4   4   0       73.91       49.26      9.24 o 
  -3   4   0      531.36      506.04     21.89 o 
  -2   4   0       91.22       60.67      7.82 o 
  -1   4   0      748.04      670.34     44.57 o 
   0   4   0      392.58      364.99     12.37 o 
   1   4   0     1050.13     1002.74     23.93 o 
   2   4   0      812.10      847.94     19.59 o 
   3   4   0      400.61      412.00     17.04 o 
   4   4   0      903.71      769.41     28.65 o 
   5   4   0        9.03       -0.40      6.33 o 
   6   4   0        5.23       16.43      9.71 o 
   7   4   0      273.28      274.70     11.36 o 
   8   4   0       86.84      104.56     14.91 o 
   9   4   0        5.03        5.94      5.02 o 
  10   4   0       96.67      103.46      8.91 o 
  11   4   0       22.49        1.33     27.82 o 
  12   4   0        2.11      -22.26     45.84 o 
  13   4   0       44.15       38.83     44.39 o 
 -12   5   0        4.07       22.82     23.19 o 
 -11   5   0      116.39      114.92     24.53 o 
 -10   5   0       21.56       15.00     17.28 o 
  -9   5   0       44.60       30.24     23.71 o 
  -8   5   0       77.87       44.57     15.47 o 
  -7   5   0       16.66       -3.68     12.60 o 
  -6   5   0        2.82       15.23     11.20 o 
  -5   5   0      598.15      561.28     31.17 o 
  -4   5   0     2390.33     2589.33     82.16 o 
  -3   5   0      807.00      859.43     46.57 o 
  -2   5   0       44.84       41.77      7.83 o 
  -1   5   0        8.48        8.11      5.94 o 
   0   5   0      398.92      408.62     13.95 o 
   1   5   0       21.73       19.71      5.62 o 
   2   5   0      458.61      464.39     13.86 o 
   3   5   0      350.40      337.57     12.41 o 
   4   5   0     1455.33     1397.09     77.17 o 
   5   5   0       48.39       39.87     12.21 o 
   6   5   0       11.74       -8.72      8.72 o 
   7   5   0       93.57       81.62     16.46 o 
   8   5   0        7.26       -6.31     13.55 o 
   9   5   0     1470.99     1630.12    113.09 o 
  10   5   0      804.40      776.05     70.52 o 
  11   5   0        6.29      -34.59     34.59 o 
  12   5   0        0.04       47.17     31.93 o 
  13   5   0        6.54        2.78     40.16 o 
 -12   6   0        8.75      -23.18     23.18 o 
 -11   6   0       68.89      103.73     24.67 o 
 -10   6   0       84.20       98.94     24.12 o 
  -9   6   0       18.17      -11.85     27.58 o 
  -8   6   0       12.79       15.72     19.72 o 
  -7   6   0        3.17       15.60     36.23 o 
  -6   6   0        0.68        1.81     11.99 o 
  -5   6   0      255.18      264.01     22.20 o 
  -4   6   0        9.79        1.85      9.15 o 
  -3   6   0      184.81      164.12     15.67 o 
  -2   6   0       40.48       43.85      9.69 o 
  -1   6   0      581.21      536.27     20.55 o 
   0   6   0      158.30      219.56     18.50 o 
   1   6   0      668.06      750.40     20.58 o 
   2   6   0      595.72      627.84     17.66 o 
   3   6   0       74.97       81.90      5.90 o 
   4   6   0       12.65       12.48      1.40 o 
   5   6   0        0.01        5.33     10.48 o 
   6   6   0       12.08       -9.05     13.18 o 
   7   6   0      113.28       88.89     19.07 o 
   8   6   0      409.51      284.61     47.90 o 
   9   6   0       85.63       52.09     17.12 o 
  10   6   0        1.05       -5.78     19.66 o 
  11   6   0       17.31       29.18     21.22 o 
  12   6   0        4.17       44.67     27.66 o 
 -12   7   0       29.69      -24.48     24.48 o 
 -11   7   0        7.15       -8.51     59.03 o 
 -10   7   0        4.85       -1.33     26.25 o 
  -9   7   0      105.05       39.43     30.24 o 
  -8   7   0       64.08       59.03     24.92 o 
  -7   7   0       59.99       52.37     27.46 o 
  -6   7   0       11.25       17.25     12.98 o 
  -5   7   0        1.71      -11.10     11.10 o 
  -4   7   0       17.08       -0.96     12.58 o 
  -3   7   0       23.64        3.66      8.80 o 
  -2   7   0       16.32       10.46     17.84 o 
  -1   7   0      248.71      264.35     15.10 o 
   0   7   0      167.19      148.12     10.19 o 
   1   7   0       29.68       21.96     10.56 o 
   2   7   0      185.53      188.18     14.47 o 
   3   7   0      666.39      639.30     23.79 o 
   4   7   0       12.86        9.80      2.74 o 
   5   7   0        2.53       19.31     11.97 o 
   6   7   0      449.66      432.16     77.29 o 
   7   7   0        3.01        1.17     13.17 o 
   8   7   0      113.45       82.37     25.28 o 
   9   7   0       44.67       33.26     25.28 o 
  10   7   0        0.15       20.08     29.39 o 
  11   7   0        1.61       20.20     28.18 o 
  12   7   0        1.41      -27.09     35.20 o 
 -11   8   0        1.23      -49.95     49.95 o 
 -10   8   0       36.37      -43.42     43.42 o 
  -9   8   0        0.02      -24.92     24.92 o 
  -8   8   0       40.82       32.78     27.58 o 
  -7   8   0       64.43       34.11     26.25 o 
  -6   8   0        1.31      -19.59     19.59 o 
  -5   8   0        0.01      -10.59     13.02 o 
  -4   8   0       31.61       38.09     13.96 o 
  -3   8   0      407.30      381.59     30.30 o 
  -2   8   0       34.80       21.43     18.99 o 
  -1   8   0      867.66      916.80     40.90 o 
   0   8   0        2.52       -1.90      7.49 o 
   1   8   0       50.87       53.23     10.26 o 
   2   8   0       18.84       23.86      5.81 o 
   3   8   0       42.90       42.19      7.38 o 
   4   8   0       44.23       34.38     10.72 o 
   5   8   0       73.58       74.87     18.19 o 
   6   8   0      180.93      193.10     23.69 o 
   7   8   0       28.23       20.08     17.42 o 
   8   8   0       16.97       29.27     33.26 o 
   9   8   0       19.46       46.57     27.94 o 
  10   8   0        1.53      -17.30     29.27 o 
  11   8   0        8.09       -5.32     42.70 o 
 -10   9   0       57.76        9.19     35.44 o 
  -9   9   0       37.74      -22.38     31.57 o 
  -8   9   0       32.49       43.30     38.10 o 
  -7   9   0        0.83       -6.53     22.26 o 
  -6   9   0        6.94      -28.79     28.79 o 
  -5   9   0       43.27        2.66     17.05 o 
  -4   9   0       49.52       32.99     13.39 o 
  -3   9   0       16.42       19.81     12.54 o 
  -2   9   0      413.46      436.73     23.49 o 
  -1   9   0      252.40      223.24     20.02 o 
   0   9   0       13.66       -3.83     14.56 o 
   1   9   0      419.86      432.65     36.35 o 
   2   9   0       79.16       91.57     15.42 o 
   3   9   0       39.47       26.84      7.66 o 
   4   9   0       30.49       21.95      5.55 o 
   5   9   0     1062.03     1116.87     51.52 o 
   6   9   0       59.27       73.90     24.67 o 
   7   9   0        2.92       -5.44     20.32 o 
   8   9   0        5.55       58.91     28.06 o 
   9   9   0        6.31       41.25     29.27 o 
  10   9   0       10.28      -19.96     27.94 o 
  11   9   0        0.87      -35.92     35.92 o 
 -10  10   0        2.70      -40.76     40.76 o 
  -9  10   0       16.84       78.86     40.76 o 
  -8  10   0        2.38        5.20     30.24 o 
  -7  10   0       21.44        5.20     24.92 o 
  -6  10   0        2.59       19.72     24.92 o 
  -5  10   0       11.97       23.59     23.59 o 
  -4  10   0      761.18      692.83     64.35 o 
  -3  10   0        3.21       -5.92     16.57 o 
  -2  10   0        2.52        2.41     12.06 o 
  -1  10   0      305.49      296.72     32.10 o 
   0  10   0      118.32      121.49     13.19 o 
   1  10   0        1.70        1.18      7.51 o 
   2  10   0       13.94       17.80      8.93 o 
   3  10   0        9.58       -0.70      5.61 o 
   4  10   0        9.13        8.23      5.23 o 
   5  10   0       26.24       34.51     11.67 o 
   6  10   0      223.16      151.56     31.69 o 
   7  10   0        0.16      -21.77     21.77 o 
   8  10   0       11.76      -18.87     25.52 o 
   9  10   0       12.99       29.39     32.05 o 
  10  10   0        0.37        3.99     33.26 o 
  -9  11   0       49.82       71.00     42.09 o 
  -8  11   0        2.99       -6.53     31.57 o 
  -7  11   0        6.61       15.72     28.91 o 
  -6  11   0        0.03      -15.72     27.58 o 
  -5  11   0       78.42       43.30     24.92 o 
  -4  11   0      177.04      152.40     35.44 o 
  -3  11   0      352.79      433.02     53.95 o 
  -2  11   0      615.65      678.67     42.46 o 
  -1  11   0      156.03      135.79     37.31 o 
   0  11   0        5.74       11.54     10.86 o 
   1  11   0       30.76       26.27     26.31 o 
   2  11   0      151.24      150.40     15.96 o 
   3  11   0       43.26       19.33     19.59 o 
   4  11   0      143.42      133.11     12.07 o 
   5  11   0       24.08        9.35      4.47 o 
   6  11   0       46.89       -5.56     26.37 o 
   7  11   0        0.82       12.34     39.67 o 
   8  11   0        5.46       58.18     33.87 o 
   9  11   0        0.30       -2.66     28.18 o 
  -8  12   0       64.80       51.29     35.44 o 
  -7  12   0       87.22       88.06     51.29 o 
  -6  12   0        0.88        9.19     30.24 o 
  -5  12   0       11.50        5.20     23.71 o 
  -4  12   0        3.43       -1.33     23.71 o 
  -3  12   0       48.57      -19.72     31.57 o 
  -2  12   0        1.68        7.98     18.51 o 
  -1  12   0        9.75        7.90     15.90 o 
   0  12   0        8.47       10.79     32.05 o 
   1  12   0       10.83       15.29     19.59 o 
   2  12   0        1.12        2.89     13.65 o 
   3  12   0        5.34       29.21     11.75 o 
   4  12   0       17.37       36.70      7.38 o 
   5  12   0       66.91       33.63     32.30 o 
   6  12   0        0.21       19.47     26.37 o 
   7  12   0        5.19      -13.79     33.02 o 
   8  12   0       66.97       44.87     33.99 o 
  -7  13   0       45.46       44.63     49.95 o 
  -6  13   0       33.08       39.43     32.90 o 
  -5  13   0        1.47       -9.19     30.24 o 
  -4  13   0       19.12       71.12     32.90 o 
  -3  13   0        4.01       30.36     29.03 o 
  -2  13   0        0.52       14.51     23.83 o 
  -1  13   0        0.25       34.47     22.50 o 
   0  13   0        5.86        7.98     26.49 o 
   1  13   0        6.48       19.84     17.18 o 
   2  13   0       17.07        0.00     14.51 o 
   3  13   0       30.42       27.70     17.18 o 
   5  13   0        8.62       47.78     35.08 o 
   6  13   0        3.85       45.96     33.38 o 
   7  13   0        0.54       12.46     33.02 o 
  -5  14   0       12.22       49.95     34.23 o 
  -4  14   0        0.25      -28.91     44.75 o 
  -3  14   0       14.19       13.18     25.04 o 
  -2  14   0        1.61       18.51     38.34 o 
  -1  14   0       15.50      -31.81     31.81 o 
   0  14   0        0.01      -13.31     18.51 o 
   1  14   0       28.89        2.66     29.15 o 
   2  14   0        4.30       11.85     18.51 o 
   6  14   0        7.50       -1.45     33.50 o 
  -3  15   0        0.11       17.18     34.23 o 
  -2  15   0       17.97       37.01     34.35 o 
  -1  15   0       35.86       -6.65     27.82 o 
   0  15   0       18.85        7.98     26.49 o 
   1  15   0       33.38       21.17     23.83 o 
  -1 -15   1       13.25       25.16     25.16 o 
   0 -15   1        0.56       31.69     26.37 o 
   1 -15   1        8.73      -22.50     29.03 o 
   2 -15   1        0.06      -27.70     31.69 o 
   3 -15   1       33.88      -46.08     48.75 o 
  -2 -14   1       16.30        3.99     18.51 o 
  -1 -14   1       18.92      -27.70     27.70 o 
   0 -14   1       74.89       34.35     34.35 o 
   1 -14   1       11.76       -1.33     25.16 o 
   2 -14   1       18.43       31.69     27.70 o 
   3 -14   1       51.04       29.03     44.87 o 
   4 -14   1        2.52       19.72     31.57 o 
   5 -14   1       73.78       60.60     35.56 o 
  -7 -13   1        6.14      -31.69     31.69 o 
  -6 -13   1       41.30       -1.45     32.05 o 
  -3 -13   1       70.52       21.05     21.05 o 
  -2 -13   1       56.01       64.59     18.51 o 
  -1 -13   1      187.45      179.62     29.15 o 
   0 -13   1      147.37      194.38     37.01 o 
   1 -13   1       85.51       86.00     29.15 o 
   2 -13   1        9.35        2.66     25.04 o 
   3 -13   1        1.47        6.65     26.37 o 
   4 -13   1       77.05       59.27     34.23 o 
   5 -13   1        8.79       -6.53     31.57 o 
   6 -13   1       21.57       64.59     38.22 o 
   7 -13   1        0.02       57.94     42.09 o 
  -8 -12   1       16.57      -27.09     32.54 o 
  -7 -12   1       64.63       41.25     42.58 o 
  -6 -12   1       73.33       55.64     34.71 o 
  -5 -12   1       23.01       61.81     30.84 o 
  -4 -12   1        6.80        5.32     13.31 o 
  -3 -12   1        0.21        9.23      9.24 o 
  -2 -12   1       38.84       28.33     22.80 o 
  -1 -12   1       48.55       33.08     13.73 o 
   0 -12   1        5.04       13.27     12.74 o 
   1 -12   1        3.81       18.51     18.51 o 
   2 -12   1      154.98      159.78     31.69 o 
   3 -12   1        1.13       -6.65     22.38 o 
   4 -12   1      134.19      148.90     38.22 o 
   5 -12   1       33.96        6.53     27.70 o 
   6 -12   1       26.05       21.05     30.36 o 
   7 -12   1       27.42       61.93     38.22 o 
   8 -12   1       24.46       21.05     39.55 o 
  -9 -11   1       55.53       77.65     37.50 o 
  -8 -11   1        0.67       -9.43     24.31 o 
  -7 -11   1       21.57      -23.22     23.22 o 
  -6 -11   1       65.72       54.07     27.70 o 
  -5 -11   1       48.55       50.76      6.35 o 
  -4 -11   1       37.06       45.46      8.91 o 
  -3 -11   1       40.14       49.72      9.18 o 
  -2 -11   1      162.53      154.61     32.72 o 
  -1 -11   1      109.07      103.86     14.91 o 
   0 -11   1       43.86       42.96     24.13 o 
   1 -11   1       36.72       -0.43     12.74 o 
   2 -11   1       49.30       30.45     14.00 o 
   3 -11   1      374.89      433.87     59.39 o 
   4 -11   1       38.04       57.94     23.71 o 
   5 -11   1       11.45       -7.86     23.71 o 
   6 -11   1       66.86       50.08     30.36 o 
   7 -11   1       26.12       59.27     35.56 o 
   8 -11   1        0.61        6.65     42.21 o 
   9 -11   1        1.50      -25.04     34.23 o 
 -10 -10   1        4.51       22.62     47.78 o 
  -9 -10   1       10.58       13.31     29.39 o 
  -8 -10   1        0.49       25.52     30.96 o 
  -7 -10   1       68.65       40.76     31.33 o 
  -6 -10   1      172.40      161.23     33.14 o 
  -5 -10   1       88.41      112.86      8.90 o 
  -4 -10   1        0.72       -1.62      4.95 o 
  -3 -10   1      110.86      118.09     14.87 o 
  -2 -10   1       17.15       15.96      9.41 o 
  -1 -10   1      247.73      219.54     26.60 o 
   0 -10   1      150.24      166.53     19.81 o 
   1 -10   1      715.62      859.55     34.44 o 
   2 -10   1      127.36      106.91     14.77 o 
   3 -10   1      162.46      155.99     31.87 o 
   4 -10   1      529.28      497.61     54.07 o 
   5 -10   1        0.08       10.52     22.38 o 
   6 -10   1      126.02       98.70     27.70 o 
   7 -10   1       23.08       26.37     26.37 o 
   8 -10   1       36.08       30.36     30.36 o 
   9 -10   1        0.77       33.02     31.69 o 
  10 -10   1        7.16      -34.23     36.89 o 
 -11  -9   1       41.84      -19.96     31.93 o 
 -10  -9   1       45.07        0.00     43.79 o 
  -9  -9   1       20.54       25.28     29.27 o 
  -8  -9   1        8.67       69.55     28.06 o 
  -7  -9   1      314.18      321.62     47.29 o 
  -6  -9   1      705.69      717.39     63.02 o 
  -5  -9   1     1304.32     1457.97     62.12 o 
  -4  -9   1        0.20       -2.20      5.85 o 
  -3  -9   1       74.04       84.01     13.30 o 
  -2  -9   1        7.26       11.45      6.48 o 
  -1  -9   1        2.99       -1.38      7.07 o 
   0  -9   1      172.04      163.32     14.74 o 
   1  -9   1      112.20      112.74     13.35 o 
   2  -9   1      565.19      643.73     30.02 o 
   3  -9   1      164.47      161.00     20.01 o 
   4  -9   1      404.66      437.11     31.34 o 
   5  -9   1      463.04      551.07     47.41 o 
   6  -9   1      247.90      263.20     40.76 o 
   7  -9   1        6.62       18.39     22.38 o 
   8  -9   1       29.21       46.08     29.03 o 
   9  -9   1       21.54       48.75     36.89 o 
  10  -9   1       40.86       68.58     51.41 o 
 -11  -8   1        7.67       15.97     33.26 o 
 -10  -8   1        3.41      -21.29     26.61 o 
  -9  -8   1       14.65       21.29     25.16 o 
  -8  -8   1       20.01       -9.31     22.62 o 
  -7  -8   1        1.45      -17.42     18.75 o 
  -6  -8   1     1109.72     1184.85     57.05 o 
  -5  -8   1       19.81       -4.48     13.80 o 
  -4  -8   1      308.53      305.36     11.96 o 
  -3  -8   1      149.91      147.83     18.06 o 
  -2  -8   1      226.62      215.21     18.07 o 
  -1  -8   1       30.54       35.13     14.92 o 
   0  -8   1        9.74        2.35      5.94 o 
   1  -8   1      395.58      429.78     20.18 o 
   2  -8   1        9.94       -7.60      8.85 o 
   3  -8   1      107.14      131.33     19.23 o 
   4  -8   1       10.85       -5.81      9.80 o 
   5  -8   1        0.22      -12.19     12.19 o 
   6  -8   1       23.35       -1.33     27.58 o 
   7  -8   1       21.91       55.28     22.38 o 
   8  -8   1       15.99       -7.86     31.69 o 
   9  -8   1        1.21      -11.85     25.04 o 
  10  -8   1        7.72      -26.37     30.36 o 
  11  -8   1       12.55      -26.37     30.36 o 
 -12  -7   1        0.20       24.31     49.95 o 
 -11  -7   1       26.58       29.51     32.17 o 
 -10  -7   1        9.88      -23.95     23.95 o 
  -9  -7   1        0.31      -15.97     33.14 o 
  -8  -7   1      428.32      374.36     46.45 o 
  -7  -7   1       54.00       75.07     18.03 o 
  -6  -7   1      115.41       87.54     15.54 o 
  -5  -7   1       76.46       58.01     13.88 o 
  -4  -7   1      499.43      528.69     19.20 o 
  -3  -7   1       53.75       48.87      5.76 o 
  -2  -7   1      450.71      465.64     20.57 o 
  -1  -7   1      119.62      101.17     10.16 o 
   0  -7   1     1187.23     1343.15     40.37 o 
   1  -7   1       20.61        5.07      6.19 o 
   2  -7   1       85.24      106.25     15.48 o 
   3  -7   1        2.61       -8.25      8.25 o 
   4  -7   1      199.12      167.65     19.15 o 
   5  -7   1      102.49       68.79     16.75 o 
   6  -7   1      249.73      231.33     24.86 o 
   7  -7   1      105.72      121.08     28.91 o 
   8  -7   1      106.99       57.94     27.70 o 
   9  -7   1       35.09      -17.18     23.71 o 
  10  -7   1       19.34        7.86     30.36 o 
  11  -7   1        7.90       34.94     57.51 o 
  12  -7   1       31.64       -0.49     31.39 o 
 -12  -6   1        2.21      -38.10     41.43 o 
 -11  -6   1        0.30       18.69     23.79 o 
 -10  -6   1       87.96       61.57     29.51 o 
  -9  -6   1      416.06      484.79     58.66 o 
  -8  -6   1       21.27       18.63     22.62 o 
  -7  -6   1       17.00       10.93     12.15 o 
  -6  -6   1      100.87       95.58     18.26 o 
  -5  -6   1      113.52       85.97     13.57 o 
  -4  -6   1       36.60       40.41      7.30 o 
  -3  -6   1      405.10      430.96     24.97 o 
  -2  -6   1     1724.04     1997.43     46.82 o 
  -1  -6   1     2737.10     3095.27     63.72 o 
   0  -6   1      750.12      738.51     22.60 o 
   1  -6   1      132.08      138.79     11.51 o 
   2  -6   1       83.19       84.93     11.61 o 
   3  -6   1      597.68      615.42     28.92 o 
   4  -6   1       59.90       67.86     11.55 o 
   5  -6   1      106.22       77.20     15.36 o 
   6  -6   1       76.18       63.89     14.50 o 
   7  -6   1        8.65       19.22     14.53 o 
   8  -6   1       25.68        3.99     27.70 o 
   9  -6   1       34.54       48.87     26.37 o 
  10  -6   1      147.63      220.74     34.35 o 
  11  -6   1       81.83      101.85     24.99 o 
  12  -6   1        0.49      -31.42     48.50 o 
 -13  -5   1       11.14      -38.83     38.83 o 
 -12  -5   1        2.66      -34.59     34.59 o 
 -11  -5   1       21.22       -6.89     29.03 o 
 -10  -5   1       24.36       22.01     24.80 o 
  -9  -5   1      346.15      349.80     42.58 o 
  -8  -5   1      139.45      120.76     16.45 o 
  -7  -5   1       89.11       93.41     12.96 o 
  -6  -5   1        5.37       -6.98     12.22 o 
  -5  -5   1       53.93       37.36      9.49 o 
  -4  -5   1      197.66      214.75     11.35 o 
  -3  -5   1     1163.56     1251.56     34.56 o 
  -2  -5   1      591.87      652.86     18.31 o 
  -1  -5   1     1268.03     1389.80     30.93 o 
   0  -5   1      704.62      643.91     20.08 o 
   1  -5   1      261.72      270.35     15.55 o 
   2  -5   1      277.07      251.72     15.33 o 
   3  -5   1     1225.51     1250.34     38.38 o 
   4  -5   1        2.23        8.75     17.05 o 
   5  -5   1      115.69       98.32     14.43 o 
   6  -5   1      274.59      279.83     23.17 o 
   7  -5   1        8.32       -3.84     14.37 o 
   8  -5   1      319.02      317.97     31.51 o 
   9  -5   1       54.01       51.53     23.83 o 
  10  -5   1      245.42      277.41     34.17 o 
  11  -5   1       28.16       39.51     21.76 o 
  12  -5   1       36.57       -8.10     33.75 o 
 -13  -4   1        7.87       61.08     43.06 o 
 -12  -4   1        0.43      -11.13     31.93 o 
 -11  -4   1       50.96       13.91     27.70 o 
 -10  -4   1        9.12       10.89      4.64 o 
  -9  -4   1      384.36      454.91     44.65 o 
  -8  -4   1       35.56       45.57      4.51 o 
  -7  -4   1        2.90       -1.17      5.74 o 
  -6  -4   1       38.89       40.96      4.27 o 
  -5  -4   1       60.62       52.59      8.31 o 
  -4  -4   1      118.47      113.46     10.37 o 
  -3  -4   1       39.62       46.55      3.54 o 
  -2  -4   1       94.45       86.15      7.46 o 
  -1  -4   1      645.20      688.55     25.94 o 
   0  -4   1       14.42       21.52      5.88 o 
   1  -4   1      144.16      111.07      9.32 o 
   2  -4   1      407.06      376.27     16.73 o 
   3  -4   1       28.61       31.50      8.75 o 
   4  -4   1     1955.23     2089.76     65.68 o 
   5  -4   1      881.12      957.99     39.25 o 
   6  -4   1       85.33       81.00     21.29 o 
   7  -4   1        2.12        6.15     10.51 o 
   8  -4   1       63.28       38.10     14.59 o 
   9  -4   1        9.94       -3.39     11.58 o 
  10  -4   1       58.81       57.83     18.47 o 
  11  -4   1       62.66       46.05     22.47 o 
  12  -4   1       21.53       -7.48     23.86 o 
  13  -4   1        0.21       33.22     25.55 o 
 -13  -3   1        0.12       16.69     36.04 o 
 -12  -3   1        7.67       50.08     34.71 o 
 -11  -3   1        1.67        1.33      7.96 o 
 -10  -3   1      473.72      519.93     71.42 o 
  -9  -3   1      119.21      101.53      9.88 o 
  -8  -3   1       64.79       56.88     12.75 o 
  -7  -3   1        1.87        3.41      4.42 o 
  -6  -3   1      924.40      938.08     37.94 o 
  -5  -3   1      878.59      954.36     43.37 o 
  -4  -3   1       40.04       51.15      4.94 o 
  -3  -3   1       21.18       16.79      1.76 o 
  -2  -3   1       65.83       65.60      3.21 o 
  -1  -3   1      322.20      264.79      7.90 o 
   0  -3   1      139.20      141.26      7.26 o 
   1  -3   1     2539.26     2199.50     62.96 o 
   2  -3   1     2606.20     2545.21     74.20 o 
   3  -3   1       25.73       16.63      7.24 o 
   4  -3   1     2612.17     2692.50     85.82 o 
   5  -3   1       54.82       36.90      8.78 o 
   6  -3   1      388.76      406.13     23.39 o 
   7  -3   1       39.36       11.50     18.51 o 
   8  -3   1      132.90      122.11     20.71 o 
   9  -3   1        1.05       21.67     13.54 o 
  10  -3   1        1.57      -12.70     12.70 o 
  11  -3   1        0.16       38.10     27.14 o 
  12  -3   1        1.69       10.96     19.62 o 
  13  -3   1       15.06       28.93     21.35 o 
 -13  -2   1        2.98      -27.70     27.70 o 
 -12  -2   1       96.27      104.51     18.52 o 
 -11  -2   1       69.73       85.54     14.16 o 
 -10  -2   1        0.32       -1.69      9.49 o 
  -9  -2   1        0.12       -6.20      7.20 o 
  -8  -2   1        2.12       -4.49      6.42 o 
  -7  -2   1       58.83       54.07      6.97 o 
  -6  -2   1      138.74      157.21      8.94 o 
  -5  -2   1     2863.25     3319.50     64.13 o 
  -4  -2   1       23.06       27.50      3.37 o 
  -3  -2   1       56.17       51.28      2.60 o 
  -2  -2   1      505.17      452.06     14.14 o 
  -1  -2   1      514.76      459.97     12.57 o 
   0  -2   1      322.24      330.60     10.72 o 
   1  -2   1     1379.71     1324.41     38.48 o 
   2  -2   1    15970.77    15879.95    386.60 o 
   3  -2   1     7543.69     7651.42    193.97 o 
   4  -2   1       40.97       29.05      7.44 o 
   5  -2   1      228.39      244.02     23.83 o 
   6  -2   1       24.91       13.46      7.29 o 
   7  -2   1      183.10      199.34     14.74 o 
   8  -2   1        1.64       14.11      9.26 o 
   9  -2   1      311.44      315.33     22.40 o 
  10  -2   1       39.23       35.79     14.32 o 
  11  -2   1       24.84       31.88     19.23 o 
  12  -2   1       45.90       52.23     21.00 o 
  13  -2   1        0.99        2.15     19.26 o 
 -13  -1   1        0.59      -13.79     31.81 o 
 -12  -1   1        1.71        8.09     15.03 o 
 -11  -1   1       23.39       11.39     10.11 o 
 -10  -1   1      116.41      122.58     19.97 o 
  -9  -1   1      154.24      140.07     13.29 o 
  -8  -1   1       62.87       47.67     10.35 o 
  -7  -1   1      312.46      295.64     14.45 o 
  -6  -1   1      787.62      905.63     26.03 o 
  -5  -1   1      302.85      280.73     14.58 o 
  -4  -1   1      681.79      673.80     17.74 o 
  -3  -1   1     1896.63     1711.57     42.21 o 
  -2  -1   1      829.27      776.61     21.70 o 
  -1  -1   1     1562.33     1354.18     59.83 o 
   1  -1   1      787.74      828.76     27.27 o 
   2  -1   1    25434.12    24385.92    574.33 o 
   3  -1   1     2669.31     2645.60    133.60 o 
   4  -1   1       57.15       52.01      6.30 o 
   5  -1   1        8.44        1.46     10.66 o 
   6  -1   1      204.19      190.54     19.11 o 
   7  -1   1      178.04      153.45     11.66 o 
   8  -1   1       70.58       37.78      8.68 o 
   9  -1   1      425.69      470.71     25.16 o 
  10  -1   1      203.33      210.30     19.12 o 
  11  -1   1        9.19       -0.94     13.61 o 
  12  -1   1        9.78       -4.83     17.58 o 
  13  -1   1        2.31      -28.55     28.55 o 
 -13   0   1        1.42      -18.55     18.55 o 
 -12   0   1       13.34       18.10     33.87 o 
 -11   0   1        5.60        9.45     14.01 o 
 -10   0   1       56.25       49.10     11.21 o 
  -9   0   1      315.74      350.89     33.76 o 
  -8   0   1     1149.67     1187.19     40.13 o 
  -7   0   1       10.90        2.37      5.45 o 
  -6   0   1      207.15      177.00     10.24 o 
  -5   0   1      556.63      521.44     21.33 o 
  -4   0   1       24.75       21.62      4.97 o 
  -3   0   1     3093.42     2964.75     58.30 o 
  -2   0   1     2832.64     2499.89     49.36 o 
   2   0   1     6863.97     6336.54    132.00 o 
   3   0   1        6.56        7.35      5.62 o 
   4   0   1       62.77       67.60      5.93 o 
   5   0   1      164.38      175.02     16.42 o 
   6   0   1       65.39       62.15     16.84 o 
   7   0   1       86.93       94.18      9.49 o 
   8   0   1       53.91       53.92      9.10 o 
   9   0   1      844.62      897.94     37.08 o 
  10   0   1        0.08        6.91      9.87 o 
  11   0   1       12.96       22.57     14.86 o 
  12   0   1       30.57      -27.58     27.58 o 
  13   0   1        1.56       11.25     18.66 o 
 -13   1   1        4.26      -14.21     18.18 o 
 -12   1   1        3.33       -2.37     15.86 o 
 -11   1   1        0.00       31.67     16.17 o 
 -10   1   1       52.52       37.03     16.16 o 
  -9   1   1      516.30      494.53     24.93 o 
  -8   1   1        6.82       -7.72      8.98 o 
  -7   1   1     1319.29     1422.13     69.04 o 
  -6   1   1      350.12      363.68     16.12 o 
  -5   1   1       94.18       98.69      8.43 o 
  -4   1   1      570.10      544.47     19.71 o 
  -3   1   1     3352.73     2982.99     82.65 o 
  -2   1   1     2741.83     2466.40     66.40 o 
  -1   1   1     5040.29     4437.24    110.21 o 
   1   1   1      690.38      590.23     25.96 o 
   2   1   1      261.41      265.73      8.55 o 
   3   1   1      795.25      755.31     28.28 o 
   4   1   1        4.37        4.16      3.11 o 
   5   1   1       52.63       41.93      5.07 o 
   6   1   1      585.26      641.90     28.20 o 
   7   1   1        2.88       -0.23      5.31 o 
   8   1   1      228.02      217.57     24.65 o 
   9   1   1       76.35       81.36     11.42 o 
  10   1   1       38.75       35.30     13.85 o 
  11   1   1        1.15        5.07     17.64 o 
  12   1   1        2.15       35.45     16.38 o 
  13   1   1        0.10      -26.13     30.36 o 
 -13   2   1       16.86       27.63     19.43 o 
 -12   2   1       14.22        8.08     21.01 o 
 -11   2   1        0.98       10.46     30.72 o 
 -10   2   1      531.98      526.94     38.47 o 
  -9   2   1       78.09       93.08     15.61 o 
  -8   2   1      133.28      134.45     12.11 o 
  -7   2   1      963.13     1004.02     34.21 o 
  -6   2   1      255.78      263.42     15.31 o 
  -5   2   1        0.20       -3.97      6.54 o 
  -4   2   1      671.30      666.77     24.27 o 
  -3   2   1      227.21      237.14     10.72 o 
  -2   2   1     4175.13     4002.87    104.50 o 
  -1   2   1    17267.13    16434.82    387.87 o 
   0   2   1     2594.60     2272.18     49.67 o 
   1   2   1     1606.65     1410.99     25.48 o 
   2   2   1      255.36      251.79      7.05 o 
   3   2   1      736.63      735.73     16.45 o 
   4   2   1      197.97      189.55      9.47 o 
   5   2   1     1808.71     1923.57     46.58 o 
   6   2   1       88.87       85.47      6.12 o 
   7   2   1       23.81       10.85     10.35 o 
   8   2   1      359.67      379.32     19.81 o 
   9   2   1       90.18      109.20     14.08 o 
  10   2   1        2.21       12.15      8.57 o 
  11   2   1      144.89      162.27     20.49 o 
  12   2   1       35.15       50.35     14.78 o 
  13   2   1       12.44       45.60     34.59 o 
 -13   3   1        8.98      -14.06     20.37 o 
 -12   3   1       31.59       41.56     24.24 o 
 -11   3   1       97.14      138.38     24.43 o 
 -10   3   1      154.97      112.94     17.16 o 
  -9   3   1      426.15      450.82     42.48 o 
  -8   3   1      103.72       67.10     11.15 o 
  -7   3   1       85.98       91.98     10.98 o 
  -6   3   1      485.21      449.21     24.85 o 
  -5   3   1      844.65      978.68     34.17 o 
  -4   3   1     1586.26     1612.37     65.56 o 
  -3   3   1      437.59      357.11     15.34 o 
  -1   3   1     3199.78     3103.94     81.62 o 
   0   3   1     2786.36     2587.34     57.41 o 
   1   3   1     7046.54     6549.68    116.28 o 
   2   3   1     4768.57     4536.86    110.20 o 
   3   3   1      328.45      276.49     16.02 o 
   4   3   1      628.43      635.46     23.47 o 
   5   3   1     1227.71     1354.08     29.31 o 
   6   3   1       13.39       12.30      4.43 o 
   7   3   1       47.78       47.49      5.33 o 
   8   3   1      132.67      136.74     10.21 o 
   9   3   1      160.85      154.89     33.28 o 
  10   3   1      234.56      254.46     32.66 o 
  11   3   1      208.65      223.63     43.18 o 
  12   3   1       20.74        5.56     29.15 o 
  13   3   1        3.87      -37.50     58.30 o 
 -13   4   1      116.50      134.08     28.04 o 
 -12   4   1        0.03      -17.35     21.95 o 
 -11   4   1       61.64       47.22     19.90 o 
 -10   4   1       24.94       32.44     16.55 o 
  -9   4   1        0.23        4.41     15.89 o 
  -8   4   1      431.04      444.03     31.53 o 
  -7   4   1       49.20       33.13     12.18 o 
  -6   4   1      968.70     1010.04     43.04 o 
  -5   4   1     1190.38     1234.06     42.54 o 
  -4   4   1     3054.41     3043.08     90.04 o 
  -3   4   1     4334.01     4375.58    117.41 o 
  -2   4   1     1932.62     1831.50     56.85 o 
  -1   4   1     2998.07     2724.56     73.77 o 
   0   4   1      255.31      238.22     10.28 o 
   1   4   1     1859.05     1744.88     37.86 o 
   2   4   1      366.20      356.94     10.25 o 
   3   4   1     1240.66     1225.00     49.96 o 
   4   4   1     3049.52     3232.67     82.19 o 
   5   4   1      944.19      901.20     78.32 o 
   6   4   1      636.13      654.27     30.15 o 
   7   4   1       79.24       56.42     13.95 o 
   8   4   1       16.91       20.37      7.91 o 
   9   4   1       53.91       55.78      7.59 o 
  10   4   1       62.08       56.26      5.87 o 
  11   4   1      226.70      176.72     36.17 o 
  12   4   1        7.17      -16.69     33.38 o 
  13   4   1        0.25        0.00     55.52 o 
 -12   5   1        9.62       30.79     23.92 o 
 -11   5   1        6.87       21.79     20.76 o 
 -10   5   1       63.67       73.15     23.85 o 
  -9   5   1       11.90       10.64     15.13 o 
  -8   5   1       45.73       52.04     20.14 o 
  -7   5   1       18.81        4.85     12.38 o 
  -6   5   1       33.86       20.42     12.14 o 
  -5   5   1      737.52      794.78     40.76 o 
  -4   5   1       26.87       25.83     11.55 o 
  -3   5   1      249.42      243.22     16.12 o 
  -2   5   1      577.65      567.01     39.98 o 
  -1   5   1        8.06       -6.07      7.98 o 
   0   5   1       17.54       19.84      4.82 o 
   1   5   1      223.72      252.05      9.73 o 
   2   5   1       16.97       21.15      2.85 o 
   3   5   1     5492.43     5696.36    166.95 o 
   4   5   1     1821.04     1927.73     69.10 o 
   5   5   1       28.07       13.43      9.49 o 
   6   5   1       53.62       30.66      9.81 o 
   7   5   1       18.35       28.06      9.78 o 
   8   5   1       10.11       12.67     14.39 o 
   9   5   1        6.92        0.00     20.68 o 
  10   5   1        0.50       24.92     24.92 o 
  11   5   1        7.60        6.89     26.37 o 
  12   5   1       11.67       11.13     34.71 o 
 -12   6   1      123.27      169.86     32.87 o 
 -11   6   1      205.00      256.62     34.45 o 
 -10   6   1        5.50       -4.09     16.95 o 
  -9   6   1        0.06       10.40     24.80 o 
  -8   6   1      196.53      205.75     27.34 o 
  -7   6   1      288.61      299.68     67.86 o 
  -6   6   1      283.02      316.65     25.26 o 
  -5   6   1     1258.16     1376.28     56.52 o 
  -4   6   1      864.20      950.49     77.17 o 
  -3   6   1       26.85       18.86      7.85 o 
  -2   6   1       73.18       66.50     10.67 o 
  -1   6   1        0.02        4.21      5.09 o 
   0   6   1       23.33       15.37      5.67 o 
   1   6   1      158.18      136.77      8.11 o 
   2   6   1     1311.64     1445.10     33.87 o 
   3   6   1      161.44      132.51      9.72 o 
   4   6   1      155.66      127.08     15.12 o 
   5   6   1        3.78       10.68     11.62 o 
   6   6   1        1.41        8.10     10.91 o 
   7   6   1      846.82      833.83     44.80 o 
   8   6   1      168.49      179.14     23.11 o 
   9   6   1       12.86       -4.19     22.00 o 
  10   6   1       17.77       12.24     18.34 o 
  11   6   1        0.04      -20.35     20.35 o 
  12   6   1        4.15      -12.33     24.33 o 
 -12   7   1       31.14       15.44     25.86 o 
 -11   7   1       44.41      102.45     26.32 o 
 -10   7   1        4.46      -23.59     37.98 o 
  -9   7   1        0.55       -3.87     24.80 o 
  -8   7   1       78.42       24.80     31.33 o 
  -7   7   1        7.01      -11.73     27.34 o 
  -6   7   1       49.51       44.02     13.98 o 
  -5   7   1      176.03      162.36     18.92 o 
  -4   7   1       93.62      105.02     15.74 o 
  -3   7   1        5.73       -6.70      9.95 o 
  -2   7   1      112.98       89.92     11.70 o 
  -1   7   1       51.84       44.78      8.25 o 
   0   7   1      761.47      792.87     25.96 o 
   1   7   1      316.59      344.20     15.96 o 
   2   7   1      661.23      609.83     21.41 o 
   3   7   1        3.31       -2.21      4.72 o 
   4   7   1        1.07       -1.03      3.11 o 
   5   7   1        1.61      -15.20     15.20 o 
   6   7   1       33.50       50.07     19.30 o 
   7   7   1        0.22        0.53     13.85 o 
   8   7   1      267.65      250.26     37.25 o 
   9   7   1      209.14      189.17     34.71 o 
  10   7   1        0.26        0.00     36.17 o 
  11   7   1        0.00       -9.43     30.96 o 
  12   7   1        3.40      -13.55     33.87 o 
 -11   8   1        8.75      -22.00     22.00 o 
 -10   8   1        9.53      -22.26     31.45 o 
  -9   8   1       71.40       36.53     32.66 o 
  -8   8   1       35.61       24.80     24.80 o 
  -7   8   1      168.78      181.07     33.87 o 
  -6   8   1       43.03       13.06     19.47 o 
  -5   8   1       40.85       31.10     14.45 o 
  -4   8   1       97.89       85.63     18.51 o 
  -3   8   1       23.90       12.37     10.68 o 
  -2   8   1        7.27       15.84      9.18 o 
  -1   8   1      214.48      219.55     18.05 o 
   0   8   1        0.98        6.36      6.28 o 
   1   8   1        0.31       -1.60      9.16 o 
   2   8   1      262.89      271.45     16.58 o 
   3   8   1       69.58       61.93      6.70 o 
   4   8   1       69.90       78.46      9.66 o 
   5   8   1       20.22       38.27     11.96 o 
   6   8   1      880.16      862.11     44.94 o 
   7   8   1      206.33      166.43     37.62 o 
   8   8   1       64.05       57.33     25.40 o 
   9   8   1        5.05       66.53     35.92 o 
  10   8   1       12.38       46.69     29.27 o 
  11   8   1        1.46      -14.76     32.17 o 
 -10   9   1        2.56        0.00     33.99 o 
  -9   9   1       15.64      -30.12     32.66 o 
  -8   9   1        4.00       -6.53     27.46 o 
  -7   9   1       33.80       65.20     28.67 o 
  -6   9   1       31.31       45.60     24.80 o 
  -5   9   1       49.29       59.99     20.80 o 
  -4   9   1       24.34       13.31     12.60 o 
  -3   9   1      455.70      454.95     50.74 o 
  -2   9   1      301.28      306.27     19.62 o 
  -1   9   1      203.72      154.90     14.40 o 
   0   9   1      167.75      141.14     21.87 o 
   1   9   1       57.89       44.77     14.94 o 
   2   9   1       16.94       16.86      7.72 o 
   3   9   1      192.70      202.97     10.57 o 
   4   9   1       53.46       52.16      5.89 o 
   5   9   1      224.60      158.54     24.38 o 
   6   9   1       38.85       45.12     30.12 o 
   7   9   1        0.93      -17.54     17.54 o 
   8   9   1        2.14       -2.66     22.74 o 
   9   9   1        6.23       22.62     27.94 o 
  10   9   1        5.65       42.58     38.58 o 
  11   9   1       16.36      -11.97     49.35 o 
 -10  10   1       11.97      -37.98     37.98 o 
  -9  10   1        0.07       28.79     47.17 o 
  -8  10   1       12.19       11.73     28.79 o 
  -7  10   1        6.90        3.87     24.80 o 
  -6  10   1       24.54       30.00     24.80 o 
  -5  10   1       66.00       33.99     23.47 o 
  -4  10   1       32.80       36.65     22.26 o 
  -3  10   1       39.41       22.17     15.82 o 
  -2  10   1       70.59       60.50     14.60 o 
  -1  10   1      634.02      689.16     49.68 o 
   0  10   1      399.11      452.61     23.31 o 
   1  10   1        0.00       -8.39      8.39 o 
   2  10   1        0.87        6.75      9.09 o 
   3  10   1        4.57       12.20      7.73 o 
   4  10   1        0.32       -2.91      4.45 o 
   5  10   1     1361.76     1704.72     71.19 o 
   6  10   1      178.53      155.67     30.36 o 
   7  10   1        0.52       24.43     25.88 o 
   8  10   1        9.55        0.00     22.86 o 
   9  10   1       20.28      -26.73     26.73 o 
  10  10   1       10.25       37.25     33.26 o 
  -9  11   1        6.96       24.92     37.98 o 
  -8  11   1       21.05       49.71     36.65 o 
  -7  11   1       28.68      -19.59     31.45 o 
  -6  11   1        9.24       26.13     23.59 o 
  -5  11   1       64.70       47.05     32.66 o 
  -4  11   1      372.70      353.67     52.37 o 
  -3  11   1        6.86        2.66     30.24 o 
  -2  11   1      559.61      615.56     39.50 o 
  -1  11   1      302.88      377.63     53.64 o 
   0  11   1        0.72       -9.40     14.88 o 
   1  11   1       15.15        9.41     10.90 o 
   2  11   1       19.86       10.69     12.88 o 
   3  11   1       10.06       -7.70      8.02 o 
   4  11   1       82.12       87.89      9.28 o 
   5  11   1       72.84       60.60      7.86 o 
   6  11   1      112.42      106.56     31.81 o 
   7  11   1      170.90      165.47     39.67 o 
   8  11   1       41.48       -4.11     27.09 o 
   9  11   1        5.84      -14.76     32.17 o 
  -8  12   1        3.73       27.46     34.11 o 
  -7  12   1        0.36      -33.99     33.99 o 
  -6  12   1        0.89        0.00     28.79 o 
  -5  12   1       20.91       -2.66     22.26 o 
  -4  12   1       15.80        2.66     35.44 o 
  -3  12   1        0.10      -14.51     19.72 o 
  -2  12   1       86.46      122.65     30.36 o 
  -1  12   1       11.72       26.30     33.99 o 
   0  12   1       18.97       37.50     15.10 o 
   1  12   1        0.35       -3.29     14.21 o 
   2  12   1       66.94       59.92     24.19 o 
   3  12   1       12.61       32.73     10.85 o 
   4  12   1       73.62       84.06     13.18 o 
   5  12   1       87.11       96.64     39.19 o 
   6  12   1       93.56       79.23     33.38 o 
   7  12   1        0.02      -20.56     27.46 o 
   8  12   1        0.04      -15.00     31.21 o 
  -7  13   1        0.03       10.52     37.98 o 
  -6  13   1        8.50       37.98     34.11 o 
  -5  13   1        1.38       15.72     32.78 o 
  -4  13   1        2.41      -13.18     27.58 o 
  -3  13   1        0.15       10.52     27.70 o 
  -2  13   1        3.69      -33.02     33.02 o 
  -1  13   1       46.22       15.85     22.50 o 
   0  13   1       54.73        9.31     26.61 o 
   1  13   1       59.69       45.24     21.29 o 
   2  13   1      132.08      126.04     26.61 o 
   3  13   1        8.31       -5.32     10.52 o 
   5  13   1        0.73        0.00     29.39 o 
   6  13   1        0.89      -19.47     44.51 o 
   7  13   1       23.50        0.00     33.02 o 
  -5  14   1        6.47      -15.72     34.11 o 
  -4  14   1        6.64      -24.92     31.57 o 
  -3  14   1       24.08        1.33     26.37 o 
  -2  14   1        8.08       14.51     27.70 o 
  -1  14   1        5.25      -22.50     22.50 o 
   0  14   1        0.33       -6.65     22.62 o 
   1  14   1        4.31      -27.94     27.94 o 
   2  14   1        1.73      -17.30     17.30 o 
   6  14   1        7.32       40.40     37.62 o 
  -3  15   1        9.71       31.57     29.03 o 
  -2  15   1       15.95       22.50     33.02 o 
  -1  15   1       34.94       22.50     29.15 o 
   0  15   1        2.80       22.62     23.95 o 
   1  15   1       10.23       38.46     25.28 o 
  -1 -15   2        3.23      -33.02     33.02 o 
   0 -15   2       13.43      -34.35     34.35 o 
   1 -15   2        6.03      -30.36     30.36 o 
   2 -15   2        0.00       11.85     30.36 o 
   3 -15   2       33.81       71.12     38.22 o 
  -2 -14   2       84.91       54.19     22.50 o 
  -1 -14   2       26.26       35.56     23.71 o 
   0 -14   2       46.55      -27.70     31.69 o 
   1 -14   2       23.17        7.86     25.04 o 
   2 -14   2        1.36       15.85     27.70 o 
   3 -14   2        8.68       -9.19     32.90 o 
   4 -14   2       42.11       29.03     48.75 o 
   5 -14   2        0.29      -34.23     34.23 o 
  -7 -13   2       10.17       -5.56     34.47 o 
  -6 -13   2        3.65       11.13     34.84 o 
  -3 -13   2       67.96       67.61     18.63 o 
  -2 -13   2       79.49       80.44     21.17 o 
  -1 -13   2      179.01      217.48     38.34 o 
   0 -13   2       82.03       39.55     21.17 o 
   1 -13   2       13.28       19.84     21.17 o 
   2 -13   2        9.60       18.51     26.37 o 
   3 -13   2        0.42       10.52     26.37 o 
   4 -13   2        5.80        3.99     42.21 o 
   5 -13   2        1.77       -6.65     27.70 o 
   6 -13   2        9.11      -21.05     33.02 o 
   7 -13   2        7.33       77.90     39.55 o 
  -8 -12   2       49.71       89.51     50.20 o 
  -7 -12   2       37.90       67.25     31.57 o 
  -6 -12   2        8.96      -26.37     29.15 o 
  -5 -12   2      138.91      103.78     35.08 o 
  -4 -12   2        0.04      -12.10     16.21 o 
  -3 -12   2       62.25       89.57     13.34 o 
  -2 -12   2        0.10       -7.06     10.46 o 
  -1 -12   2      109.62      103.84     33.26 o 
   0 -12   2        2.13      -16.89     16.89 o 
   1 -12   2       51.09       43.54     22.50 o 
   2 -12   2       76.26       18.51     19.84 o 
   3 -12   2       10.10        7.86     22.50 o 
   4 -12   2       41.17       60.72     39.55 o 
   5 -12   2       62.68       76.56     33.02 o 
   6 -12   2       12.36       17.18     31.69 o 
   7 -12   2       31.76       -1.33     44.87 o 
   8 -12   2        0.37      -17.18     34.35 o 
  -9 -11   2        0.03        0.00     33.38 o 
  -8 -11   2        2.78      -13.55     28.42 o 
  -7 -11   2        3.41        0.00     28.79 o 
  -6 -11   2       23.71       -4.11     36.04 o 
  -5 -11   2      187.48      165.93     18.41 o 
  -4 -11   2      211.60      214.78     16.18 o 
  -3 -11   2      607.58      592.32     34.62 o 
  -2 -11   2      784.04      901.36     75.60 o 
  -1 -11   2       58.59       59.39     12.98 o 
   0 -11   2       16.47       23.59     12.98 o 
   1 -11   2       35.42       28.56     13.97 o 
   2 -11   2      315.97      430.08     35.18 o 
   3 -11   2      143.79      168.97     30.36 o 
   4 -11   2      118.04      174.18     37.01 o 
   5 -11   2        9.30      -22.38     38.22 o 
   6 -11   2        3.88       71.24     39.55 o 
   7 -11   2        1.68       68.70     35.68 o 
   8 -11   2        0.76       62.05     35.68 o 
   9 -11   2        4.09      -46.21     47.54 o 
 -10 -10   2       65.60       45.12     34.47 o 
  -9 -10   2        1.06        0.00     38.71 o 
  -8 -10   2       14.79      -20.20     26.85 o 
  -7 -10   2        2.53       36.77     27.22 o 
  -6 -10   2       25.54       44.15     35.80 o 
  -5 -10   2      557.17      677.40     32.74 o 
  -4 -10   2      910.44     1059.60     53.93 o 
  -3 -10   2      115.54       98.12     13.97 o 
  -2 -10   2       34.25       35.23     10.07 o 
  -1 -10   2       77.03       76.49     10.76 o 
   0 -10   2      320.68      386.08     48.84 o 
   1 -10   2      506.37      548.97     54.61 o 
   2 -10   2      749.21      773.13     36.35 o 
   3 -10   2       58.45       71.02     32.96 o 
   4 -10   2        9.75       51.41     19.84 o 
   5 -10   2       88.66       88.42     27.70 o 
   6 -10   2       15.09        2.66     25.04 o 
   7 -10   2      144.75      145.27     35.68 o 
   8 -10   2        1.47       11.85     34.35 o 
   9 -10   2        3.07       38.34     35.68 o 
  10 -10   2        8.67        0.00     63.38 o 
 -11  -9   2        0.06      -30.48     30.48 o 
 -10  -9   2        5.09      -14.51     26.49 o 
  -9  -9   2        0.59      -15.97     38.46 o 
  -8  -9   2       45.33       -6.65     34.71 o 
  -7  -9   2       32.77       39.19     25.64 o 
  -6  -9   2       88.33       72.57     26.01 o 
  -5  -9   2      329.02      369.35     24.90 o 
  -4  -9   2       51.11       49.12      8.07 o 
  -3  -9   2       86.07       91.53      9.78 o 
  -2  -9   2       32.28       19.64      7.61 o 
  -1  -9   2      398.42      415.52     20.97 o 
   0  -9   2      998.04     1101.68     50.81 o 
   1  -9   2      122.82      109.77     14.22 o 
   2  -9   2      116.47      123.59     13.12 o 
   3  -9   2      583.65      580.50     87.09 o 
   4  -9   2      553.42      669.11     42.25 o 
   5  -9   2      111.50      127.97     29.03 o 
   6  -9   2      146.96      153.13     33.02 o 
   7  -9   2       27.58       14.51     23.83 o 
   8  -9   2       16.32       38.34     26.49 o 
   9  -9   2       11.87       27.82     35.68 o 
  10  -9   2        6.49       21.17     35.68 o 
 -11  -8   2       31.22       42.46     34.59 o 
 -10  -8   2       24.13      -42.33     42.33 o 
  -9  -8   2       38.64       71.61     29.15 o 
  -8  -8   2       29.49       -1.33     19.96 o 
  -7  -8   2        4.64        6.65     28.18 o 
  -6  -8   2      630.68      612.13     39.04 o 
  -5  -8   2       79.42       87.49      7.99 o 
  -4  -8   2      295.70      322.14     21.78 o 
  -3  -8   2       22.68       21.35      5.34 o 
  -2  -8   2       41.03       34.69      7.02 o 
  -1  -8   2       83.76       85.01     10.43 o 
   0  -8   2        5.17       -2.83      6.72 o 
   1  -8   2       18.38        8.36      7.81 o 
   2  -8   2       35.41       27.40     17.90 o 
   3  -8   2      105.60      121.62     17.73 o 
   4  -8   2       42.72        2.19     14.48 o 
   5  -8   2      151.75      137.04     20.18 o 
   6  -8   2        8.63        1.33     26.37 o 
   7  -8   2        0.16       17.18     23.83 o 
   8  -8   2       52.94       72.69     26.49 o 
   9  -8   2        6.22       14.51     29.15 o 
  10  -8   2        7.57      -38.34     43.66 o 
  11  -8   2       86.15       52.86     37.01 o 
 -12  -7   2        0.20       36.29     34.96 o 
 -11  -7   2        0.23       -6.65     28.06 o 
 -10  -7   2       11.75       19.96     29.27 o 
  -9  -7   2       74.47        1.33     23.83 o 
  -8  -7   2        0.26      -10.64     18.51 o 
  -7  -7   2       40.08       11.97     18.63 o 
  -6  -7   2       60.09       53.89     29.57 o 
  -5  -7   2      511.65      513.84     19.93 o 
  -4  -7   2      173.15      195.09     13.58 o 
  -3  -7   2        6.91        8.55      4.78 o 
  -2  -7   2      462.90      500.69     16.78 o 
  -1  -7   2      284.96      301.12     18.63 o 
   0  -7   2      569.49      545.06     20.58 o 
   1  -7   2       72.83       61.10     11.51 o 
   2  -7   2      668.29      665.50     34.16 o 
   3  -7   2       49.22       57.02     12.15 o 
   4  -7   2        5.43       -2.64     10.58 o 
   5  -7   2        0.85       11.86     12.63 o 
   6  -7   2       39.19       24.56     15.66 o 
   7  -7   2       61.70       62.05     22.50 o 
   8  -7   2       49.27       55.52     26.49 o 
   9  -7   2       71.47       41.00     35.68 o 
  10  -7   2       27.96       66.16     30.48 o 
  11  -7   2        6.19      -23.71     23.71 o 
 -12  -6   2        1.01       73.06     36.53 o 
 -11  -6   2        5.81        5.32     26.85 o 
 -10  -6   2        3.13      -11.97     26.73 o 
  -9  -6   2      582.65      431.57     54.55 o 
  -8  -6   2      859.26      972.48     90.23 o 
  -7  -6   2      786.25      804.16     51.59 o 
  -6  -6   2       32.34       34.60     23.10 o 
  -5  -6   2      710.84      817.78     32.33 o 
  -4  -6   2      450.78      489.27     20.44 o 
  -3  -6   2       48.28       40.43      4.95 o 
  -2  -6   2      201.13      177.69     12.21 o 
  -1  -6   2     1196.21     1427.99     39.06 o 
   0  -6   2     4403.63     4809.69    111.37 o 
   1  -6   2       24.55       20.07      6.47 o 
   2  -6   2      888.18      946.26     37.46 o 
   3  -6   2      112.23       98.98     14.03 o 
   4  -6   2      147.88      134.71     17.48 o 
   5  -6   2        0.67       -9.63     10.74 o 
   6  -6   2       43.53       43.22     16.22 o 
   7  -6   2      355.43      365.42     30.66 o 
   8  -6   2        4.91      -29.15     29.15 o 
   9  -6   2       11.00       15.85     21.17 o 
  10  -6   2        3.57      -14.51     23.83 o 
  11  -6   2       90.44       59.53     36.83 o 
  12  -6   2        6.63      -13.67     27.94 o 
 -13  -5   2        0.63      -13.79     37.38 o 
 -12  -5   2        0.54       36.95     23.27 o 
 -11  -5   2        2.89       19.35     30.36 o 
 -10  -5   2       64.15       38.11     17.57 o 
  -9  -5   2        6.45       12.44     14.83 o 
  -8  -5   2      988.57     1016.38     44.83 o 
  -7  -5   2       12.11       14.44     14.45 o 
  -6  -5   2        5.17        5.86      4.47 o 
  -5  -5   2       14.65        8.81      5.83 o 
  -4  -5   2      677.50      763.52     51.96 o 
  -3  -5   2      512.67      500.15     25.49 o 
  -2  -5   2       11.42       12.45      3.68 o 
  -1  -5   2       19.12       20.13      4.41 o 
   0  -5   2        0.06        2.94      4.04 o 
   1  -5   2      339.87      357.92     18.78 o 
   2  -5   2        2.43       -3.16      6.85 o 
   3  -5   2      334.56      375.68     21.65 o 
   4  -5   2     3275.61     3629.50    114.13 o 
   5  -5   2        3.01       13.19     11.42 o 
   6  -5   2        0.96        1.75      9.80 o 
   7  -5   2      189.49      160.40     42.52 o 
   8  -5   2        1.16        6.29     16.09 o 
   9  -5   2      128.45      156.52     30.48 o 
  10  -5   2       24.82       20.45     40.76 o 
  11  -5   2      198.41      185.27     31.26 o 
  12  -5   2       21.28        7.59     31.39 o 
 -13  -4   2        1.34        5.56     33.26 o 
 -12  -4   2        0.00        1.33     29.15 o 
 -11  -4   2       57.59       51.67     26.61 o 
 -10  -4   2       17.93       19.50      7.59 o 
  -9  -4   2        0.45       -4.88      7.66 o 
  -8  -4   2        0.18       -6.11      6.11 o 
  -7  -4   2        6.08        7.65      5.11 o 
  -6  -4   2        4.61        5.94      3.13 o 
  -5  -4   2      166.03      163.60      8.78 o 
  -4  -4   2       23.49       43.41      3.56 o 
  -3  -4   2       15.92       15.08      2.56 o 
  -2  -4   2       99.76       89.26      5.01 o 
  -1  -4   2      590.49      605.58     16.33 o 
   0  -4   2     1412.96     1425.40     36.87 o 
   1  -4   2      362.55      321.77     30.18 o 
   2  -4   2        6.33        2.56      7.32 o 
   3  -4   2      228.26      221.82     15.25 o 
   4  -4   2        1.52       -1.33      7.44 o 
   5  -4   2      777.50      832.10     34.96 o 
   6  -4   2      214.57      203.81     20.32 o 
   7  -4   2       17.00       13.24     11.91 o 
   8  -4   2        0.05       -0.09     12.04 o 
   9  -4   2      149.92      145.01     21.52 o 
  10  -4   2       50.94       31.49     18.48 o 
  11  -4   2        0.15        1.19     17.04 o 
  12  -4   2        0.28       -6.02     22.17 o 
  13  -4   2        0.85      -27.96     27.96 o 
 -13  -3   2        9.25        4.11     54.19 o 
 -12  -3   2        0.06       -5.56     27.82 o 
 -11  -3   2        1.63        2.65      9.35 o 
 -10  -3   2       42.73       30.22      9.93 o 
  -9  -3   2        0.01       -6.47      7.30 o 
  -8  -3   2      121.91      115.04      9.22 o 
  -7  -3   2       30.00       26.95      5.60 o 
  -6  -3   2       12.83       11.14      5.53 o 
  -5  -3   2       28.74       37.59      3.73 o 
  -4  -3   2       62.61       56.18      4.07 o 
  -3  -3   2      335.55      297.19     14.87 o 
  -2  -3   2      515.11      505.98     16.15 o 
  -1  -3   2      831.76      782.64     20.72 o 
   0  -3   2     2659.86     2537.71     60.57 o 
   1  -3   2      143.53      127.32      8.99 o 
   2  -3   2        8.68       -2.00      4.70 o 
   3  -3   2     1325.68     1507.44     47.94 o 
   4  -3   2      364.65      403.26     21.11 o 
   5  -3   2      362.89      435.47     23.40 o 
   6  -3   2       38.75       47.22     11.25 o 
   7  -3   2       26.15       29.17     29.21 o 
   8  -3   2        0.41       -1.68     10.24 o 
   9  -3   2        0.13       -1.55     11.07 o 
  10  -3   2        5.99       -7.19     18.08 o 
  11  -3   2       43.47       33.87     27.09 o 
  12  -3   2       43.54       66.44     37.25 o 
  13  -3   2        7.49       -1.72     23.11 o 
 -13  -2   2        0.01       22.26     51.41 o 
 -12  -2   2       17.14       16.89     17.63 o 
 -11  -2   2        8.69       20.19     11.08 o 
 -10  -2   2      172.27      158.08     23.78 o 
  -9  -2   2       18.81       17.05      9.15 o 
  -8  -2   2      136.03      129.44     18.39 o 
  -7  -2   2       39.71       41.97      7.73 o 
  -6  -2   2       42.86       30.25      5.15 o 
  -5  -2   2     2179.39     2390.11     69.15 o 
  -4  -2   2      335.88      332.47      9.96 o 
  -3  -2   2      643.86      553.48     19.48 o 
  -2  -2   2     4451.99     4187.15    134.27 o 
  -1  -2   2     1495.97     1425.22     30.40 o 
   0  -2   2     2760.53     2754.23     61.63 o 
   1  -2   2       35.93       46.61      6.15 o 
   2  -2   2     2255.72     2239.21     68.89 o 
   3  -2   2      351.96      329.70     15.97 o 
   4  -2   2     1394.08     1621.24     52.25 o 
   5  -2   2      164.67      148.85     13.02 o 
   6  -2   2       20.93       27.40     13.85 o 
   7  -2   2        8.36       -0.42      6.89 o 
   8  -2   2      230.19      231.29     32.70 o 
   9  -2   2       11.80       19.63     12.15 o 
  10  -2   2      134.78      133.25     16.79 o 
  11  -2   2       70.51       51.56     18.40 o 
  12  -2   2       59.41       51.28     20.19 o 
  13  -2   2        2.20        1.75     31.75 o 
 -13  -1   2        0.69       13.91     49.95 o 
 -12  -1   2       13.85       -6.86     15.98 o 
 -11  -1   2       15.96       13.66     15.43 o 
 -10  -1   2       88.28       75.85     13.97 o 
  -9  -1   2        0.80        2.70      9.79 o 
  -8  -1   2      274.33      261.81     19.80 o 
  -7  -1   2        0.03        5.80      5.51 o 
  -6  -1   2      138.02      135.19      9.02 o 
  -5  -1   2        4.47        0.66      4.30 o 
  -4  -1   2      515.13      495.39     13.88 o 
  -3  -1   2      289.13      212.99      7.59 o 
  -2  -1   2      574.13      521.09     22.29 o 
  -1  -1   2      913.07      876.71     26.77 o 
   0  -1   2     2596.65     2366.41     51.68 o 
   1  -1   2     2596.64     2424.18     67.15 o 
   2  -1   2    20661.66    20832.18    502.48 o 
   3  -1   2       51.05       42.75      7.02 o 
   4  -1   2       17.69       15.46     12.10 o 
   5  -1   2      167.28      158.06     11.78 o 
   6  -1   2      171.92      168.93     12.29 o 
   7  -1   2        4.01        7.89      7.88 o 
   8  -1   2       38.81       22.64      8.43 o 
   9  -1   2      376.04      377.69     21.80 o 
  10  -1   2       59.47       61.33     13.68 o 
  11  -1   2      132.01      170.11     22.80 o 
  12  -1   2        6.45        3.14     20.38 o 
  13  -1   2        0.41      -18.04     19.80 o 
 -13   0   2        9.36       15.28     18.47 o 
 -12   0   2      164.46      192.87     40.40 o 
 -11   0   2        6.81        8.55     14.88 o 
 -10   0   2       16.02        0.70     11.76 o 
  -9   0   2       14.79       19.63      8.74 o 
  -8   0   2     1682.29     1719.00     52.88 o 
  -7   0   2       12.81       -0.79      6.60 o 
  -6   0   2     1343.40     1382.45     37.80 o 
  -5   0   2     3369.85     3641.08    108.27 o 
  -4   0   2     1095.77      956.00     22.96 o 
  -3   0   2       14.04       10.54      3.75 o 
  -2   0   2     1233.37     1123.69     23.60 o 
  -1   0   2      301.47      282.73      6.96 o 
   1   0   2      826.02      851.48     27.70 o 
   2   0   2    11230.60    11123.74    229.55 o 
   3   0   2       24.27       25.67      3.59 o 
   4   0   2        0.48        1.66      3.60 o 
   5   0   2      701.82      728.27     24.82 o 
   6   0   2      106.28      125.27     15.72 o 
   7   0   2      519.65      516.71     34.86 o 
   8   0   2       86.53      112.16     12.03 o 
   9   0   2      428.38      470.11     31.17 o 
  10   0   2      245.78      251.92     18.39 o 
  11   0   2      123.74      180.75     23.83 o 
  12   0   2       50.33       25.40     36.53 o 
  13   0   2       11.68       17.07     17.64 o 
 -13   1   2        1.30       -9.76     18.13 o 
 -12   1   2       19.55       27.38     18.94 o 
 -11   1   2       12.53        9.28     14.80 o 
 -10   1   2       18.08       29.98     19.76 o 
  -9   1   2      271.44      243.98     17.40 o 
  -8   1   2       63.22       60.02     10.03 o 
  -7   1   2      331.87      319.16     17.91 o 
  -6   1   2        0.92       -5.78      5.78 o 
  -5   1   2      198.56      177.30     10.39 o 
  -4   1   2      677.41      638.23     20.11 o 
  -3   1   2      100.96      110.30      6.51 o 
  -2   1   2     9087.33     8584.08    257.94 o 
  -1   1   2     4844.53     4360.55    110.50 o 
   0   1   2      917.81      804.62     19.52 o 
   1   1   2      264.55      232.98     14.94 o 
   2   1   2      889.07      852.76     27.37 o 
   3   1   2      210.77      171.21      8.71 o 
   4   1   2      161.73      146.80      6.92 o 
   5   1   2     2277.48     2357.36     63.55 o 
   6   1   2      549.05      565.27     18.90 o 
   7   1   2      416.13      445.10     21.35 o 
   8   1   2       31.39       32.48      7.40 o 
   9   1   2      336.16      349.46     29.28 o 
  10   1   2      247.78      242.06     23.94 o 
  11   1   2        1.20        8.13     12.08 o 
  12   1   2        1.38       24.28     20.70 o 
  13   1   2        0.92       -1.33     35.80 o 
 -13   2   2       16.94       17.86     28.91 o 
 -12   2   2       29.32       30.79     17.08 o 
 -11   2   2       14.79       14.78     16.15 o 
 -10   2   2       28.81       34.56     25.15 o 
  -9   2   2       20.71       20.59     10.26 o 
  -8   2   2      508.20      520.04     24.04 o 
  -7   2   2       54.67       37.68      8.54 o 
  -6   2   2       56.87       42.13     10.97 o 
  -5   2   2        0.02        2.50      4.88 o 
  -4   2   2      341.24      314.23     16.90 o 
  -3   2   2      994.64      886.68     29.33 o 
  -2   2   2     4269.68     4165.76    121.62 o 
  -1   2   2    29548.60    27150.73    625.43 o 
   0   2   2      888.35      794.01     24.36 o 
   1   2   2     1742.97     1655.67     30.28 o 
   2   2   2      796.60      770.20     29.57 o 
   3   2   2     1036.01      987.10     42.27 o 
   4   2   2     2287.36     2411.99     48.63 o 
   5   2   2      353.90      375.97     11.61 o 
   6   2   2     1065.56     1161.43     31.51 o 
   7   2   2       67.29       58.26      6.81 o 
   8   2   2       16.95       27.17      7.03 o 
   9   2   2        4.66        6.46     11.42 o 
  10   2   2       14.87       23.24      8.60 o 
  11   2   2       10.05       16.83     11.41 o 
  12   2   2       28.86       72.09     17.19 o 
  13   2   2        2.37       26.25     41.49 o 
 -13   3   2        1.13       -0.24     22.96 o 
 -12   3   2        0.06       11.41     51.29 o 
 -11   3   2       77.80       91.12     20.13 o 
 -10   3   2        6.55      -13.09     19.84 o 
  -9   3   2       45.42       41.02     14.92 o 
  -8   3   2       14.43       10.18      9.87 o 
  -7   3   2        9.25        9.30      9.11 o 
  -6   3   2       14.26        9.24      8.42 o 
  -5   3   2       36.41       33.27      8.82 o 
  -4   3   2      323.37      277.47     32.60 o 
  -3   3   2      283.71      285.77     15.52 o 
  -2   3   2       32.67       56.10     12.04 o 
  -1   3   2    10413.69    10552.06    293.20 o 
   0   3   2     2514.58     2191.33     51.98 o 
   1   3   2       39.54       43.64      4.29 o 
   2   3   2     2047.22     1943.40     40.70 o 
   3   3   2      969.60      944.69     34.14 o 
   4   3   2      113.32       94.02      5.64 o 
   5   3   2     1538.69     1702.61     41.45 o 
   6   3   2     1430.06     1561.16     61.63 o 
   7   3   2       22.46       29.54      5.13 o 
   8   3   2        1.34        4.47      4.07 o 
   9   3   2        2.00       -0.83      4.57 o 
  10   3   2       17.15       19.16      7.45 o 
  11   3   2        6.75       15.96     19.17 o 
  12   3   2        4.90       23.71     33.38 o 
  13   3   2       21.14       19.35     34.71 o 
 -13   4   2        0.75        6.68     23.71 o 
 -12   4   2        6.07      -18.24     29.15 o 
 -11   4   2       17.69       39.49     19.35 o 
 -10   4   2        0.37       24.30     22.91 o 
  -9   4   2      193.81      206.27     20.96 o 
  -8   4   2      513.20      531.02     25.81 o 
  -7   4   2       22.99       25.01     11.37 o 
  -6   4   2      207.26      180.76     18.58 o 
  -5   4   2       31.84       27.06      9.36 o 
  -4   4   2     3563.34     3683.58    104.26 o 
  -3   4   2     2053.90     2110.27     63.45 o 
  -2   4   2     3636.27     3558.54     99.02 o 
  -1   4   2     1107.66     1148.51     70.28 o 
   0   4   2     2875.44     2755.74     62.38 o 
   1   4   2      134.82      154.72      6.32 o 
   2   4   2      764.17      767.47     17.69 o 
   3   4   2      136.04      131.57      7.58 o 
   4   4   2     3852.00     4040.83    100.01 o 
   5   4   2       85.49       56.63     19.72 o 
   6   4   2     1145.47     1101.95     46.23 o 
   7   4   2      206.47      209.22     10.14 o 
   8   4   2      101.58       85.74      8.06 o 
   9   4   2      187.47      186.01     13.94 o 
  10   4   2      134.24      147.79     10.21 o 
  11   4   2       37.80       30.72     27.82 o 
  12   4   2       96.10      149.02     52.98 o 
  13   4   2        1.91      -31.93     37.50 o 
 -12   5   2        5.84        2.79     49.71 o 
 -11   5   2       12.83       19.00     37.68 o 
 -10   5   2      117.93      123.69     31.03 o 
  -9   5   2      396.72      489.15     36.29 o 
  -8   5   2       46.59       53.88     29.76 o 
  -7   5   2       83.09       55.97     14.46 o 
  -6   5   2        1.02        0.71     11.11 o 
  -5   5   2      374.72      369.88     22.88 o 
  -4   5   2      247.33      248.67     20.46 o 
  -3   5   2     7660.75     8360.75    279.71 o 
  -2   5   2      273.94      272.29     19.53 o 
  -1   5   2        3.64        8.21      6.04 o 
   0   5   2      874.12      857.83     23.95 o 
   1   5   2     1990.35     1981.50     40.90 o 
   2   5   2      195.49      205.54      7.22 o 
   3   5   2      859.23      839.52     33.04 o 
   4   5   2        2.79        0.63      7.57 o 
   5   5   2     1231.09     1169.90     39.64 o 
   6   5   2       36.43       29.40      9.59 o 
   7   5   2       25.13       -0.41      9.51 o 
   8   5   2        7.96       25.78     17.92 o 
   9   5   2       26.34       36.04     26.25 o 
  10   5   2      466.95      379.20     50.08 o 
  11   5   2      219.42      237.92     45.96 o 
  12   5   2       41.29       37.62     50.08 o 
 -12   6   2        9.53       -8.47     22.15 o 
 -11   6   2       11.30       20.32     49.29 o 
 -10   6   2       74.90       83.21     22.08 o 
  -9   6   2      150.76      151.68     36.29 o 
  -8   6   2      137.30      119.02     27.22 o 
  -7   6   2       58.11       36.58     16.93 o 
  -6   6   2       27.20       13.81     11.97 o 
  -5   6   2      521.34      533.37     29.87 o 
  -4   6   2     1479.33     1644.06     82.67 o 
  -3   6   2      408.15      399.29     21.40 o 
  -2   6   2       82.52       72.81      9.32 o 
  -1   6   2      490.32      482.59     22.53 o 
   0   6   2      186.83      185.20     10.93 o 
   1   6   2       11.11       17.26      5.15 o 
   2   6   2      311.72      314.42     15.49 o 
   3   6   2      172.17      178.01      8.17 o 
   4   6   2       34.69       35.53     11.68 o 
   5   6   2      676.78      675.22     35.57 o 
   6   6   2      547.21      602.36     41.91 o 
   7   6   2      214.35      177.32     20.50 o 
   8   6   2      151.99      151.98     36.47 o 
   9   6   2      453.62      440.61     40.30 o 
  10   6   2      108.49       89.13     24.37 o 
  11   6   2        0.09       15.43     25.99 o 
  12   6   2        4.33       23.42     23.43 o 
 -12   7   2       18.51       30.00     58.54 o 
 -11   7   2       12.01        2.25     25.80 o 
 -10   7   2       24.02      -15.60     28.55 o 
  -9   7   2       24.14      -10.40     24.67 o 
  -8   7   2       28.46       19.47     20.68 o 
  -7   7   2       96.90      108.62     27.22 o 
  -6   7   2      449.93      469.66     52.19 o 
  -5   7   2      453.60      462.42     28.98 o 
  -4   7   2     1057.80     1050.36     42.32 o 
  -3   7   2     1142.03     1210.40     68.64 o 
  -2   7   2      497.27      489.36     27.15 o 
  -1   7   2      197.72      202.16     17.54 o 
   0   7   2      844.37      946.72     35.77 o 
   1   7   2     1372.63     1684.61     52.21 o 
   2   7   2        0.14        1.93      3.47 o 
   3   7   2      290.37      320.77     14.66 o 
   4   7   2        0.73        1.17      2.37 o 
   5   7   2       60.81       62.13     20.93 o 
   6   7   2      122.14      108.68     22.01 o 
   7   7   2      677.77      585.82     39.47 o 
   8   7   2      131.95       54.67     22.62 o 
   9   7   2       21.61       14.64     19.96 o 
  10   7   2       13.12       52.25     32.17 o 
  11   7   2       15.85       -2.66     30.96 o 
  12   7   2        0.01       -4.11     33.99 o 
 -11   8   2        0.00       13.20     36.41 o 
 -10   8   2       51.01       48.14     33.87 o 
  -9   8   2       38.10        0.00     36.41 o 
  -8   8   2       77.68       77.77     35.08 o 
  -7   8   2        2.61       -1.33     22.01 o 
  -6   8   2       10.01      -18.14     18.14 o 
  -5   8   2       51.32       42.82     14.93 o 
  -4   8   2       58.98       35.47     13.55 o 
  -3   8   2      188.91      198.83     42.15 o 
  -2   8   2       60.08       59.46     11.66 o 
  -1   8   2       14.47        8.34      6.99 o 
   0   8   2       45.57       38.75      8.54 o 
   1   8   2     1229.74     1317.27     41.86 o 
   2   8   2       32.08       11.30      9.92 o 
   3   8   2        0.01        6.78      5.84 o 
   4   8   2       43.71       37.35      9.41 o 
   5   8   2       48.13       45.57     13.89 o 
   6   8   2       20.25       35.78     14.17 o 
   7   8   2      180.07      191.96     37.62 o 
   8   8   2        8.47        7.98     22.74 o 
   9   8   2       41.32       26.61     26.61 o 
  10   8   2       10.63        0.00     25.40 o 
  11   8   2        1.07       12.10     30.84 o 
 -10   9   2        0.72       19.47     35.20 o 
  -9   9   2       32.69       23.47     35.08 o 
  -8   9   2       98.04       75.36     38.95 o 
  -7   9   2      238.32      210.22     33.75 o 
  -6   9   2       42.63       54.43     24.67 o 
  -5   9   2       23.26       24.67     27.22 o 
  -4   9   2      586.17      565.46     37.46 o 
  -3   9   2       64.07       63.95     14.06 o 
  -2   9   2      151.72      148.67     14.61 o 
  -1   9   2      567.72      518.81     37.93 o 
   0   9   2      492.47      474.68     23.27 o 
   1   9   2       24.03       24.95     10.01 o 
   2   9   2        1.60        6.68      8.34 o 
   3   9   2       13.30        3.67      6.62 o 
   4   9   2        2.19        1.95      4.54 o 
   5   9   2       27.62        0.82     14.68 o 
   6   9   2      151.82      226.91     36.89 o 
   7   9   2       75.97       31.09     20.32 o 
   8   9   2       77.97       44.15     37.50 o 
  10   9   2        5.78       13.31     29.27 o 
  11   9   2        7.76       36.04     37.38 o 
 -10  10   2       34.65       78.14     41.73 o 
  -9  10   2       31.91       35.20     35.20 o 
  -8  10   2        0.85       11.73     29.88 o 
  -7  10   2        5.66        9.07     23.34 o 
  -6  10   2       59.02       74.02     26.01 o 
  -5  10   2       16.26        7.74     20.80 o 
  -4  10   2       98.08      113.21     26.01 o 
  -3  10   2      482.19      489.15     47.30 o 
  -2  10   2        3.15       -4.82     12.20 o 
  -1  10   2      175.27      149.16     16.87 o 
   0  10   2     1488.49     1606.54     56.76 o 
   1  10   2      500.90      501.51     25.20 o 
   2  10   2        2.08        7.12      7.35 o 
   3  10   2       35.84       31.78      7.67 o 
   4  10   2        0.08        1.09      5.79 o 
   5  10   2      406.78      514.79     47.41 o 
   6  10   2        4.64       15.12     22.01 o 
   7  10   2      355.24      269.25     40.76 o 
   8  10   2        0.45        3.99     25.52 o 
   9  10   2       20.15      -25.40     25.40 o 
  10  10   2        2.66      -25.28     53.34 o 
  -9  11   2       27.49       16.93     36.53 o 
  -8  11   2       33.41       32.54     32.54 o 
  -7  11   2       34.84        3.87     31.21 o 
  -6  11   2        5.11       27.34     28.67 o 
  -5  11   2       13.21        3.87     23.47 o 
  -4  11   2        9.03       -2.66     20.93 o 
  -3  11   2       64.35       61.45     27.46 o 
  -2  11   2       29.33       28.47     14.72 o 
  -1  11   2      261.79      274.64     38.65 o 
   0  11   2       74.98       68.46     14.10 o 
   1  11   2      125.75      102.95     20.74 o 
   2  11   2      217.46      271.29     20.01 o 
   3  11   2      136.46      165.70     55.70 o 
   4  11   2      131.12      115.94     14.10 o 
   5  11   2      719.52      822.54     39.94 o 
   6  11   2       26.69       -6.89     24.92 o 
   7  11   2       19.78       50.56     28.67 o 
   8  11   2       16.42      -12.22     25.64 o 
   9  11   2        3.44        0.00     32.17 o 
  -8  12   2       42.85        6.53     35.20 o 
  -7  12   2       17.04       40.40     32.54 o 
  -6  12   2       48.75       66.53     35.20 o 
  -5  12   2       32.96       18.26     24.80 o 
  -4  12   2       18.64       17.05     24.80 o 
  -3  12   2        5.32      -17.05     18.39 o 
  -2  12   2       10.47       10.52     21.05 o 
  -1  12   2      176.25      235.42     52.07 o 
   0  12   2      185.36      198.78     23.55 o 
   1  12   2      149.37      163.14     35.62 o 
   2  12   2       11.77       -1.58     14.82 o 
   3  12   2       50.23       44.61     29.21 o 
   4  12   2       43.76       43.42     11.85 o 
   5  12   2       37.88       47.54     36.41 o 
   6  12   2       16.33       16.69     26.37 o 
   7  12   2        1.50      -31.57     31.57 o 
   8  12   2        0.30       69.31     37.98 o 
   9  12   2        0.01        0.00     30.96 o 
  -7  13   2       23.79       -1.33     36.53 o 
  -6  13   2        5.68       39.19     44.39 o 
  -5  13   2        0.10      -22.26     28.79 o 
  -4  13   2        5.96        9.19     26.25 o 
  -3  13   2       56.49       57.82     40.76 o 
  -2  13   2        8.46       38.22     25.04 o 
  -1  13   2       44.03       -7.98     31.81 o 
   0  13   2        0.17       -3.99     26.61 o 
   1  13   2       73.69       -2.66     17.30 o 
   2  13   2       53.53       14.64     15.97 o 
   3  13   2       15.68      -18.63     18.63 o 
   5  13   2       72.18       54.55     36.41 o 
   6  13   2        0.36        8.35     43.06 o 
   7  13   2        9.25       27.58     37.13 o 
  -3  14   2        0.04      -23.71     30.24 o 
  -2  14   2       10.43       39.67     26.37 o 
  -1  14   2        1.39      -21.17     21.17 o 
   0  14   2        4.27       -7.98     22.62 o 
   1  14   2        0.08      -28.06     28.06 o 
   2  14   2        0.03        1.33     19.96 o 
   6  14   2       27.48       19.47     37.50 o 
  -3  15   2        4.26       30.24     34.23 o 
  -2  15   2        1.34      -23.83     27.70 o 
  -1  15   2        0.25        2.66     37.13 o 
   1  15   2        3.75      -18.63     23.95 o 
  -1 -15   3        8.86       34.35     26.49 o 
   0 -15   3       31.14       64.71     29.03 o 
   1 -15   3       39.97       13.18     44.75 o 
   2 -15   3        2.85       21.05     44.75 o 
  -2 -14   3        0.85      -18.51     21.17 o 
  -1 -14   3       21.89       25.04     23.71 o 
   0 -14   3        0.00       29.03     23.71 o 
   1 -14   3       37.05       80.44     43.54 o 
   2 -14   3       45.86      127.85     42.21 o 
   3 -14   3        7.05      -42.21     42.21 o 
   4 -14   3        1.13       88.30     35.56 o 
   5 -14   3       10.67      -39.55     39.55 o 
  -7 -13   3        0.61       31.69     38.46 o 
  -6 -13   3        7.70      -15.24     31.93 o 
  -3 -13   3       33.84        5.32     14.64 o 
  -2 -13   3       19.31       14.51     15.85 o 
  -1 -13   3      127.44      135.83     27.70 o 
   0 -13   3       48.25       42.21     23.71 o 
   1 -13   3       27.13       25.04     22.38 o 
   2 -13   3       11.45       54.07     38.22 o 
   3 -13   3       18.89       14.51     29.03 o 
   4 -13   3       23.94       26.37     27.70 o 
   5 -13   3        0.26       23.71     31.69 o 
   6 -13   3       59.56      -34.35     34.35 o 
  -8 -12   3       13.30      -14.88     32.54 o 
  -7 -12   3        0.86      -30.24     30.24 o 
  -6 -12   3        0.03      -45.84     45.84 o 
  -5 -12   3        1.85       40.64     33.63 o 
  -4 -12   3       33.73       62.53     17.66 o 
  -3 -12   3      218.03      218.99     27.58 o 
  -2 -12   3        5.02       -4.52     20.38 o 
  -1 -12   3        1.69        2.42     11.36 o 
   0 -12   3       82.25      107.61     20.04 o 
   1 -12   3       10.80       14.51     19.84 o 
   2 -12   3        0.22      -18.51     19.84 o 
   3 -12   3        7.59        7.86     21.17 o 
   4 -12   3      115.98      104.26     30.36 o 
   5 -12   3       13.85       17.18     27.70 o 
   6 -12   3        6.00       23.83     30.36 o 
   7 -12   3       29.58       71.36     37.01 o 
   8 -12   3       30.44       60.84     39.67 o 
  -9 -11   3      168.03      208.41     48.14 o 
  -8 -11   3        2.83       31.09     29.76 o 
  -7 -11   3        1.68      -24.67     24.67 o 
  -6 -11   3       17.21       20.80     27.70 o 
  -5 -11   3       25.86       21.94      9.40 o 
  -4 -11   3      490.52      552.03     27.62 o 
  -3 -11   3       45.80       44.32     14.70 o 
  -2 -11   3        4.33        2.54      8.94 o 
  -1 -11   3      139.04      152.62     18.12 o 
   0 -11   3       24.61        5.97     10.52 o 
   1 -11   3       40.59       36.31     31.09 o 
   2 -11   3       44.43       21.17     19.84 o 
   3 -11   3      127.70      153.25     34.35 o 
   4 -11   3        3.49       88.54     37.01 o 
   5 -11   3        6.08      -23.83     25.16 o 
   6 -11   3      131.09      175.75     39.67 o 
   7 -11   3       77.32       33.02     33.02 o 
   8 -11   3        0.00      -48.99     48.99 o 
   9 -11   3       30.98       48.87     35.68 o 
 -10 -10   3       16.37       15.85     30.48 o 
  -9 -10   3       69.13      105.11     41.25 o 
  -8 -10   3       38.98       16.09     25.52 o 
  -7 -10   3       31.29       -5.44     21.77 o 
  -6 -10   3        3.69      -17.90     23.47 o 
  -5 -10   3      508.29      544.43     21.97 o 
  -4 -10   3       53.94       56.38     14.39 o 
  -3 -10   3        6.47        5.52      9.39 o 
  -2 -10   3      264.42      252.15     25.90 o 
  -1 -10   3        6.38       11.11      8.27 o 
   0 -10   3        0.50       -1.35      8.69 o 
   1 -10   3      693.45      818.79     35.62 o 
   2 -10   3      348.21      354.70     36.08 o 
   3 -10   3       13.99       81.07     61.38 o 
   4 -10   3      402.27      459.87     50.32 o 
   5 -10   3      279.05      384.64     47.66 o 
   6 -10   3       49.14       -5.32     30.36 o 
   7 -10   3       23.10      -25.16     38.34 o 
   8 -10   3       19.19       48.99     35.68 o 
   9 -10   3        4.61        9.31     34.35 o 
  10 -10   3       32.31       71.36     44.87 o 
 -11  -9   3        9.92       44.87     47.54 o 
 -10  -9   3       21.38       17.18     33.02 o 
  -9  -9   3       17.86       62.29     30.48 o 
  -8  -9   3       12.71       -1.33     24.07 o 
  -7  -9   3       14.71      -14.88     21.65 o 
  -6  -9   3       17.49       24.82      9.92 o 
  -5  -9   3      886.74      977.52     54.39 o 
  -4  -9   3       80.28       85.23      9.80 o 
  -3  -9   3      227.40      213.23     16.40 o 
  -2  -9   3      106.92       85.89     17.19 o 
  -1  -9   3        9.91       19.22      8.64 o 
   0  -9   3      124.55      141.99     25.03 o 
   1  -9   3       20.51        9.82     11.31 o 
   2  -9   3       21.25       19.65      9.37 o 
   3  -9   3       82.23       21.12     17.84 o 
   4  -9   3      144.58      108.39     22.86 o 
   5  -9   3       28.78       25.16     18.51 o 
   6  -9   3        4.75       -6.65     19.84 o 
   7  -9   3        2.27      -25.16     25.16 o 
   8  -9   3       26.27       50.32     31.81 o 
   9  -9   3       32.52       38.34     33.14 o 
  10  -9   3        0.04       26.49     33.02 o 
 -11  -8   3       14.47       15.85     42.33 o 
 -10  -8   3        4.97      -29.03     29.03 o 
  -9  -8   3        4.76      -14.51     26.49 o 
  -7  -8   3      336.81      287.15     38.95 o 
  -6  -8   3      191.26      201.88      7.50 o 
  -5  -8   3       15.84        7.52      4.55 o 
  -4  -8   3      149.94      181.22     10.76 o 
  -3  -8   3        0.44       -7.51      7.51 o 
  -2  -8   3       13.31       19.66      8.17 o 
  -1  -8   3      520.82      539.24     22.73 o 
   0  -8   3      630.64      647.90     40.47 o 
   1  -8   3      776.15      883.91     74.00 o 
   2  -8   3      149.24      160.26     35.08 o 
   3  -8   3      956.45      999.00    105.72 o 
   4  -8   3       41.12       37.37     14.64 o 
   5  -8   3      164.75      174.13     21.11 o 
   6  -8   3        2.58      -17.18     17.18 o 
   7  -8   3        0.29      -27.82     27.82 o 
   8  -8   3        6.08       19.84     26.49 o 
   9  -8   3       79.15      140.31     46.33 o 
  10  -8   3       10.85       33.02     34.35 o 
  11  -8   3        0.52      -29.03     37.01 o 
 -12  -7   3       27.55       24.07     34.84 o 
 -11  -7   3       23.00       17.30     33.26 o 
 -10  -7   3       17.21      -10.64     25.16 o 
  -9  -7   3       58.82       -1.33     19.84 o 
  -8  -7   3       26.55       19.84     19.84 o 
  -7  -7   3     1864.98     1701.21     85.89 o 
  -6  -7   3      327.75      286.85     27.44 o 
  -5  -7   3      781.67      740.78     23.10 o 
  -4  -7   3      306.05      291.24     27.04 o 
  -3  -7   3        0.71        0.87      4.43 o 
  -2  -7   3       16.88       18.22      6.09 o 
  -1  -7   3      601.48      631.55     23.31 o 
   0  -7   3      233.96      240.10     13.43 o 
   1  -7   3       15.61       15.90     11.82 o 
   2  -7   3      409.41      404.28     47.60 o 
   3  -7   3      337.20      358.83     26.67 o 
   4  -7   3      274.60      298.90     22.99 o 
   5  -7   3      374.08      387.13     27.70 o 
   6  -7   3      140.57      119.06     20.17 o 
   7  -7   3       56.99       64.95     26.49 o 
   8  -7   3      125.13       94.10     29.15 o 
   9  -7   3       27.03       22.50     26.49 o 
  10  -7   3       29.33       41.00     29.15 o 
  11  -7   3       40.97       30.90     24.94 o 
 -12  -6   3       19.72        1.33     30.96 o 
 -11  -6   3       72.86       68.22     33.50 o 
 -10  -6   3        0.84       39.92     37.25 o 
  -9  -6   3        6.03        7.98     19.84 o 
  -8  -6   3        7.29        5.32     19.84 o 
  -7  -6   3      679.01      620.08     52.43 o 
  -6  -6   3     1499.75     1682.90     76.36 o 
  -5  -6   3      118.99      123.36     13.91 o 
  -4  -6   3       20.09       14.93      4.01 o 
  -3  -6   3      203.63      187.15     10.05 o 
  -2  -6   3      230.71      253.78     12.52 o 
  -1  -6   3        0.05       -4.81      4.81 o 
   0  -6   3        2.69        1.64      9.25 o 
   1  -6   3      369.06      394.79     16.89 o 
   2  -6   3      579.43      677.18     28.84 o 
   3  -6   3      155.84      146.59     14.11 o 
   4  -6   3      133.34       98.83     15.42 o 
   5  -6   3       21.04       29.67     11.12 o 
   6  -6   3        9.29        6.20     13.57 o 
   7  -6   3        4.66        3.41     17.30 o 
   8  -6   3      239.27      294.53     34.47 o 
   9  -6   3       89.62       68.94     26.49 o 
  10  -6   3       73.05       91.44     33.14 o 
  11  -6   3       15.28        7.24     26.39 o 
  12  -6   3        4.11      -26.78     27.45 o 
 -12  -5   3        0.17      -31.81     31.81 o 
 -11  -5   3       22.00       11.48     20.23 o 
 -10  -5   3       75.21       92.79     22.50 o 
  -9  -5   3       98.54       66.65     11.70 o 
  -8  -5   3        1.27       -4.00      4.50 o 
  -7  -5   3      332.15      293.52     23.11 o 
  -6  -5   3        0.04        1.42      3.84 o 
  -5  -5   3      122.68      129.61      7.09 o 
  -4  -5   3      139.26      150.29     11.62 o 
  -3  -5   3      519.14      576.43     14.81 o 
  -2  -5   3     1567.63     1571.40     40.22 o 
  -1  -5   3       20.13       10.98      4.49 o 
   0  -5   3     2259.75     2414.98     87.09 o 
   1  -5   3     1701.77     1810.56     57.20 o 
   2  -5   3       17.67       26.07      7.53 o 
   3  -5   3      544.65      606.27     30.96 o 
   4  -5   3      329.94      295.80     20.99 o 
   5  -5   3       96.60       70.51     13.13 o 
   6  -5   3       37.61       40.90     13.97 o 
   7  -5   3      335.68      343.97     36.89 o 
   8  -5   3      194.37      160.82     22.72 o 
   9  -5   3       38.28        7.98     21.29 o 
  10  -5   3       32.77       23.25     23.22 o 
  11  -5   3       41.61       17.58     27.28 o 
  12  -5   3        0.74       -6.47     24.97 o 
 -13  -4   3        4.13       43.06     34.71 o 
 -12  -4   3        3.20      -15.24     27.70 o 
 -11  -4   3        6.82       12.77     10.40 o 
 -10  -4   3        0.11       -5.34      6.82 o 
  -9  -4   3       23.09       22.50      5.29 o 
  -8  -4   3        0.04       -5.63     10.20 o 
  -7  -4   3        0.06       -0.50      3.74 o 
  -6  -4   3        0.73        4.41      3.32 o 
  -5  -4   3       32.31       40.42      4.60 o 
  -4  -4   3        8.09        6.51      3.05 o 
  -3  -4   3      664.02      691.51     28.11 o 
  -2  -4   3      389.46      436.02     22.17 o 
  -1  -4   3      263.32      271.86     10.27 o 
   0  -4   3      985.84      970.29     26.60 o 
   1  -4   3      126.08      123.60      9.02 o 
   2  -4   3       12.23       24.71      7.44 o 
   3  -4   3     1274.55     1366.16     46.95 o 
   4  -4   3       57.38       50.63      9.84 o 
   5  -4   3      365.16      381.56     31.45 o 
   6  -4   3      226.05      226.17     48.26 o 
   7  -4   3      151.97      184.59     28.67 o 
   8  -4   3        0.11       -4.77     19.96 o 
   9  -4   3      260.62      302.42     29.64 o 
  10  -4   3       93.61      115.95     21.51 o 
  11  -4   3        6.79      -12.02     18.85 o 
  12  -4   3        9.00        5.06     40.10 o 
 -13  -3   3        0.05       -6.89     31.93 o 
 -12  -3   3        8.40       20.80     47.17 o 
 -11  -3   3        0.20        2.54     13.19 o 
 -10  -3   3      343.40      364.93     29.39 o 
  -9  -3   3       41.97       24.45      6.48 o 
  -8  -3   3        0.28        6.69      4.67 o 
  -7  -3   3       73.12       66.69      6.68 o 
  -6  -3   3       51.62       61.01      5.97 o 
  -5  -3   3      140.96      141.99      8.43 o 
  -4  -3   3     3091.10     3319.96    109.39 o 
  -3  -3   3     1345.43     1380.51     48.06 o 
  -2  -3   3     2033.82     2054.73     43.43 o 
  -1  -3   3      148.87      155.35      7.04 o 
   0  -3   3      706.54      673.69     19.85 o 
   1  -3   3       27.65       29.81      6.15 o 
   2  -3   3      225.23      242.15     14.28 o 
   3  -3   3      299.36      309.09     16.05 o 
   4  -3   3       19.76       17.36      7.53 o 
   5  -3   3      256.03      225.42     25.58 o 
   6  -3   3      374.18      383.90     44.03 o 
   7  -3   3       23.17       33.62     10.79 o 
   8  -3   3      231.89      248.11     20.25 o 
   9  -3   3       70.39       23.81     16.64 o 
  10  -3   3       31.92       26.69     14.58 o 
  11  -3   3      206.82      214.72     26.69 o 
  12  -3   3        1.29       32.89     26.98 o 
  13  -3   3       19.33       24.27     21.17 o 
 -13  -2   3       42.87      -19.47     33.38 o 
 -12  -2   3       12.73       26.59     18.06 o 
 -11  -2   3       27.49       27.29     13.66 o 
 -10  -2   3        4.43       10.89     10.09 o 
  -9  -2   3       62.30       51.10      8.79 o 
  -8  -2   3       33.78        6.57      7.54 o 
  -7  -2   3        0.30        1.70      6.11 o 
  -6  -2   3      106.77       99.26     11.51 o 
  -5  -2   3      103.00       86.75      5.89 o 
  -4  -2   3      292.38      240.75     17.35 o 
  -3  -2   3      784.37      801.29     19.84 o 
  -2  -2   3       29.54       25.66      5.05 o 
  -1  -2   3      452.71      403.37     16.96 o 
   0  -2   3     1905.67     1940.46     46.01 o 
   1  -2   3        9.47        7.37      4.24 o 
   2  -2   3    14606.74    14859.68    398.06 o 
   3  -2   3        6.82       13.38      6.77 o 
   4  -2   3     2699.49     2861.74     94.49 o 
   5  -2   3        0.00        1.22     14.64 o 
   6  -2   3        8.07       13.94      8.47 o 
   7  -2   3      155.34      135.15     14.00 o 
   8  -2   3       10.76       14.37     11.48 o 
   9  -2   3      500.65      522.29     29.77 o 
  10  -2   3        1.27        3.33     10.91 o 
  11  -2   3      221.49      224.64     27.34 o 
  12  -2   3       87.48      102.41     50.98 o 
  13  -2   3        0.98        0.85     28.75 o 
 -13  -1   3        5.11      -20.80     30.60 o 
 -12  -1   3       26.48      -13.61     35.32 o 
 -11  -1   3        2.52        1.98     12.38 o 
 -10  -1   3       34.82       44.35     24.76 o 
  -9  -1   3        4.20       15.69     21.53 o 
  -8  -1   3      137.65      141.62     14.85 o 
  -7  -1   3       25.17       23.31      6.78 o 
  -6  -1   3      142.89      114.46      8.00 o 
  -5  -1   3     1457.37     1493.63     36.32 o 
  -4  -1   3     2536.31     2463.06     53.13 o 
  -3  -1   3      632.69      562.09     20.50 o 
  -2  -1   3     2418.20     2283.28     66.59 o 
  -1  -1   3      755.45      673.57     22.40 o 
   0  -1   3      408.22      358.20     12.10 o 
   1  -1   3     6899.78     6586.72    168.77 o 
   2  -1   3     9201.40     8875.59    288.96 o 
   3  -1   3    16721.47    17314.76    422.89 o 
   4  -1   3      315.27      254.01     21.29 o 
   5  -1   3      566.80      536.25     26.96 o 
   6  -1   3        2.38       -2.39      5.66 o 
   7  -1   3       99.31       85.42     13.15 o 
   8  -1   3       12.38       17.01     13.07 o 
   9  -1   3      150.22      127.44     14.39 o 
  10  -1   3      141.50      110.98     15.78 o 
  11  -1   3       18.57      -11.36     15.77 o 
  12  -1   3       18.35       40.49     18.90 o 
  13  -1   3        0.00       -8.99     24.13 o 
 -13   0   3        3.58       18.72     31.87 o 
 -12   0   3      115.50      179.01     57.57 o 
 -11   0   3       22.73       -2.14     15.04 o 
 -10   0   3       12.72        7.14     12.91 o 
  -9   0   3      186.77      178.60     25.33 o 
  -8   0   3       52.17       44.10      9.54 o 
  -7   0   3       97.62       87.50      9.10 o 
  -6   0   3       51.49       64.00      7.78 o 
  -5   0   3      522.32      527.61     19.05 o 
  -4   0   3       42.35       39.70      5.00 o 
  -3   0   3     1996.49     1859.19     40.17 o 
  -2   0   3       70.83       99.90      6.09 o 
  -1   0   3     1637.28     1572.58     63.40 o 
   0   0   3     1702.20     1553.42     39.15 o 
   1   0   3     7665.14     7265.09    183.52 o 
   2   0   3       91.31       84.49      6.54 o 
   3   0   3      238.75      269.01     17.48 o 
   4   0   3      262.44      259.86     11.24 o 
   5   0   3      966.73      991.42     38.93 o 
   6   0   3      394.96      384.25     19.58 o 
   7   0   3      422.43      434.54     22.54 o 
   8   0   3       21.25       22.58      7.80 o 
   9   0   3       33.99       29.00     10.31 o 
  10   0   3       73.85       86.47     19.18 o 
  11   0   3        0.56       -0.89     16.71 o 
  12   0   3       32.85       -5.98     15.14 o 
  13   0   3       15.11       16.96     23.16 o 
 -13   1   3        4.38      -26.73     26.73 o 
 -12   1   3       77.35       95.79     30.36 o 
 -11   1   3      137.62      167.91     21.71 o 
 -10   1   3      484.82      535.84     29.79 o 
  -9   1   3      370.46      365.00     27.02 o 
  -8   1   3      757.46      722.17     37.93 o 
  -7   1   3       92.71       96.29     10.55 o 
  -6   1   3       67.66       61.47     14.95 o 
  -5   1   3      215.79      224.07     14.30 o 
  -4   1   3      604.58      544.17     21.27 o 
  -3   1   3      348.20      354.35     14.81 o 
  -2   1   3      396.88      337.15     17.26 o 
  -1   1   3     5216.66     4832.30    126.06 o 
   0   1   3        0.01        8.04      1.32 o 
   1   1   3     1964.51     1841.17     71.84 o 
   2   1   3     1230.84     1043.17     35.65 o 
   3   1   3      833.83      753.03     21.52 o 
   4   1   3      157.86      193.26     12.83 o 
   5   1   3        9.74        5.33      5.87 o 
   6   1   3      501.22      502.71     20.15 o 
   7   1   3      319.33      326.07     26.58 o 
   8   1   3      152.59      150.63     27.81 o 
   9   1   3      820.15      909.88     56.92 o 
  10   1   3      320.49      341.64     21.75 o 
  11   1   3        3.32       -1.57     21.11 o 
  12   1   3       25.20       35.04     38.65 o 
  13   1   3       17.61        4.11     34.35 o 
 -13   2   3        2.75       10.80     21.97 o 
 -12   2   3        0.31       26.35     19.61 o 
 -11   2   3        0.42       -1.32     17.48 o 
 -10   2   3        0.06       -5.25     13.39 o 
  -9   2   3      262.21      237.72     17.05 o 
  -8   2   3      223.14      229.56     16.66 o 
  -7   2   3       17.42       23.70      8.46 o 
  -6   2   3       57.44       64.24      9.13 o 
  -5   2   3       24.00       21.10      7.16 o 
  -4   2   3      297.82      314.82     16.99 o 
  -3   2   3     2969.26     2944.86     81.80 o 
  -2   2   3     5223.54     5292.16    138.64 o 
  -1   2   3     3107.52     3005.82     85.93 o 
   0   2   3    33062.16    30565.46    702.37 o 
   1   2   3    24597.26    22863.08    550.31 o 
   2   2   3      541.41      479.26     22.08 o 
   3   2   3       11.87       13.87      2.76 o 
   4   2   3      106.05      109.07      7.22 o 
   5   2   3      134.35      126.79     13.85 o 
   6   2   3      128.84      125.01      7.55 o 
   7   2   3     1316.95     1339.05     73.63 o 
   8   2   3      208.86      188.64     12.44 o 
   9   2   3      225.70      238.63     25.86 o 
  10   2   3        0.42        5.85      7.17 o 
  11   2   3       18.52        1.35      9.42 o 
  12   2   3        7.40       16.95     11.82 o 
  13   2   3        5.51        4.11     37.25 o 
 -13   3   3       15.66       21.10     21.75 o 
 -12   3   3       37.41       36.46     22.47 o 
 -11   3   3        1.97      -15.07     15.07 o 
 -10   3   3       16.42       -2.70     17.03 o 
  -9   3   3      254.26      257.56     20.26 o 
  -8   3   3      147.67      160.47     13.96 o 
  -7   3   3       78.67       60.58     21.61 o 
  -6   3   3       98.72      105.61     13.89 o 
  -5   3   3        4.97        4.81      7.92 o 
  -4   3   3      567.07      625.60     26.00 o 
  -3   3   3      419.31      429.46     20.35 o 
  -2   3   3     1000.94     1047.39     33.44 o 
  -1   3   3        0.85       -3.34      4.75 o 
   0   3   3     3611.17     3498.99     81.68 o 
   1   3   3      570.08      506.36     11.55 o 
   2   3   3      155.39      140.62      7.30 o 
   3   3   3      284.74      266.71     10.73 o 
   4   3   3      314.96      347.85     22.91 o 
   5   3   3      331.07      311.29     12.36 o 
   6   3   3     1020.89     1084.54     26.83 o 
   7   3   3       53.01       59.72      5.77 o 
   8   3   3       21.10       23.08      5.31 o 
   9   3   3       64.52       49.47     14.45 o 
  10   3   3       20.41       32.95     16.78 o 
  11   3   3        3.05       14.20      9.65 o 
  12   3   3      183.03      208.65     44.51 o 
  13   3   3       43.02       19.35     41.61 o 
 -13   4   3        0.26       35.68     46.69 o 
 -12   4   3       17.31        6.80     27.22 o 
 -11   4   3        2.06        5.97     24.49 o 
 -10   4   3      156.13      165.93     30.72 o 
  -9   4   3      239.63      225.63     19.14 o 
  -8   4   3        0.05      -10.33     10.33 o 
  -7   4   3       13.09       17.26     16.69 o 
  -6   4   3       20.65       35.29     12.88 o 
  -5   4   3        1.54        1.72      7.87 o 
  -4   4   3     2022.47     2293.61     82.55 o 
  -3   4   3     3883.06     4014.35    169.34 o 
  -2   4   3      518.36      438.02     40.58 o 
  -1   4   3       75.66       79.75     14.51 o 
   0   4   3     2088.44     1921.67     45.14 o 
   1   4   3      450.41      423.24     15.08 o 
   2   4   3       22.18       24.15      3.12 o 
   3   4   3      627.66      621.40     16.89 o 
   4   4   3      289.65      304.18      9.03 o 
   5   4   3        2.48        1.88      4.33 o 
   6   4   3       16.10       11.63      2.19 o 
   7   4   3      120.20      131.49     10.41 o 
   8   4   3       34.01       36.03      4.46 o 
   9   4   3        1.75        1.43     10.01 o 
  10   4   3        2.57       -4.28      5.69 o 
  11   4   3       81.73       97.73     43.30 o 
  12   4   3        2.36      -26.49     32.05 o 
  13   4   3        0.02      109.83     56.97 o 
 -12   5   3        0.78      -21.56     21.56 o 
 -11   5   3       10.30       32.59     19.78 o 
 -10   5   3      154.82      184.99     33.81 o 
  -9   5   3      426.40      542.68     38.46 o 
  -8   5   3      145.55      150.52     20.63 o 
  -7   5   3      292.51      275.48     39.79 o 
  -6   5   3       30.52       47.02     17.12 o 
  -5   5   3       61.00       44.95     13.73 o 
  -4   5   3       39.40       38.70     10.71 o 
  -3   5   3     3763.50     3903.66    225.82 o 
  -2   5   3      196.46      254.58     15.99 o 
  -1   5   3       85.86       87.22      8.96 o 
   0   5   3      187.48      153.14      9.33 o 
   1   5   3      452.38      425.84     13.41 o 
   2   5   3     1386.84     1540.14     40.81 o 
   3   5   3      146.83      155.91      7.12 o 
   4   5   3     2072.38     2247.60     67.41 o 
   5   5   3      869.07      895.71     32.35 o 
   6   5   3      121.00      130.23     15.87 o 
   7   5   3       51.84       31.70     11.74 o 
   8   5   3      123.94      136.88     20.50 o 
   9   5   3      167.90      155.55     33.38 o 
  10   5   3       36.69       27.82     27.82 o 
  11   5   3       32.67       16.69     29.27 o 
  12   5   3        8.44       11.13     34.84 o 
 -12   6   3       20.06       15.51     25.54 o 
 -11   6   3       17.06       19.39     22.44 o 
 -10   6   3      265.31      341.05     32.93 o 
  -9   6   3        3.85      -32.17     32.17 o 
  -8   6   3        0.04        6.41     19.23 o 
  -7   6   3       13.09      -14.21     14.21 o 
  -6   6   3       57.98       61.36     17.66 o 
  -5   6   3       79.57       66.56     19.47 o 
  -4   6   3      241.08      223.97     19.98 o 
  -3   6   3     2867.65     3072.34     94.53 o 
  -2   6   3     1378.47     1367.66     76.26 o 
  -1   6   3      387.15      360.25     15.81 o 
   0   6   3      617.56      612.57     19.31 o 
   1   6   3      990.75     1131.75     27.44 o 
   2   6   3      849.19      864.81     21.11 o 
   3   6   3     1125.95     1210.09     27.97 o 
   4   6   3        3.12        7.26      1.96 o 
   5   6   3      248.87      224.89     19.32 o 
   6   6   3       59.96       28.70     21.71 o 
   7   6   3        3.97        9.51     10.51 o 
   8   6   3        8.07        5.44     14.41 o 
   9   6   3       54.67       64.67     17.36 o 
  10   6   3        5.66        8.03     19.25 o 
  11   6   3       15.22       18.30     22.70 o 
  12   6   3        5.34      -25.40     25.40 o 
 -11   7   3        0.42      -22.06     22.06 o 
 -10   7   3       33.34       14.03     23.07 o 
  -9   7   3       67.43       30.96     25.76 o 
  -8   7   3       66.24       82.37     24.43 o 
  -7   7   3       29.97       -7.74     20.56 o 
  -6   7   3      942.06     1021.52     50.05 o 
  -5   7   3      826.33      748.24     37.85 o 
  -4   7   3      271.74      247.57     20.03 o 
  -3   7   3      159.60      220.96     16.24 o 
  -2   7   3      617.15      604.23     55.58 o 
  -1   7   3        2.69       -4.19      6.78 o 
   0   7   3      268.95      271.31     21.01 o 
   1   7   3      502.47      551.52     18.92 o 
   2   7   3     1726.23     1924.17     45.45 o 
   3   7   3       44.33       38.78      5.22 o 
   4   7   3       16.30       13.19      2.75 o 
   5   7   3       29.89       34.99     13.24 o 
   6   7   3      224.70      217.22     20.85 o 
   7   7   3      193.71      219.30     25.07 o 
   8   7   3      439.29      375.81     53.34 o 
   9   7   3      422.59      324.40     49.47 o 
  10   7   3        1.31       10.05     20.15 o 
  11   7   3        7.45      -12.70     28.61 o 
  12   7   3       14.07       27.37     25.71 o 
 -11   8   3        7.69        9.42     24.77 o 
 -10   8   3       39.02       33.63     28.42 o 
  -9   8   3       39.65       18.02     27.09 o 
  -8   8   3       11.26        2.54     21.89 o 
  -7   8   3      107.39      108.26     28.30 o 
  -6   8   3      179.29      215.06     30.96 o 
  -5   8   3        7.00      -12.59     12.59 o 
  -4   8   3      279.81      253.15     23.86 o 
  -3   8   3      127.50      158.30     17.96 o 
  -2   8   3       40.42       37.57      9.76 o 
  -1   8   3      216.07      173.22     14.22 o 
   0   8   3      478.70      494.25     21.56 o 
   1   8   3        4.67       -0.44      9.59 o 
   2   8   3        9.76        7.92      5.76 o 
   3   8   3       45.78       33.44      7.82 o 
   4   8   3       14.06       10.59      3.64 o 
   5   8   3       40.09       49.58     20.20 o 
   6   8   3      484.71      503.29     33.22 o 
   7   8   3       75.59      101.97     28.18 o 
   8   8   3      193.59      189.54     36.04 o 
   9   8   3       99.06        2.66     22.62 o 
  10   8   3       29.45        7.98     36.04 o 
  11   8   3        0.07       48.26     37.62 o 
 -10   9   3        0.15       12.94     33.63 o 
  -9   9   3       64.68       58.18     34.96 o 
  -8   9   3        2.95       -7.74     23.22 o 
  -7   9   3       68.83       72.21     24.55 o 
  -6   9   3      224.00      233.44     30.96 o 
  -5   9   3      382.80      427.22     41.37 o 
  -4   9   3      109.24      140.82     19.61 o 
  -3   9   3       66.91       69.35     14.48 o 
  -2   9   3       47.36       37.53     11.72 o 
  -1   9   3       25.10       -7.34     10.24 o 
   0   9   3      550.42      592.38     28.74 o 
   1   9   3      114.96      105.81     24.28 o 
   2   9   3      112.76      140.19     15.62 o 
   3   9   3       19.61       18.82      9.40 o 
   4   9   3      102.11      112.13      7.52 o 
   5   9   3       21.20       49.92     22.62 o 
   6   9   3      825.38      994.01     76.56 o 
   7   9   3      234.83      237.68     39.19 o 
   8   9   3       44.72       53.58     34.84 o 
   9   9   3       44.07       17.30     38.71 o 
  10   9   3        9.03       15.97     30.72 o 
  11   9   3       30.02       80.19     41.49 o 
 -10  10   3       12.94       16.81     38.95 o 
  -9  10   3       11.46      -34.96     34.96 o 
  -8  10   3      132.10      152.65     37.50 o 
  -7  10   3        0.50       20.68     24.55 o 
  -6  10   3      238.10      284.37     47.90 o 
  -5  10   3       66.66       33.63     24.55 o 
  -4  10   3       76.38       97.13     32.42 o 
  -3  10   3      894.61      959.37     43.03 o 
  -2  10   3       19.74       23.19     11.79 o 
  -1  10   3        9.28       18.60     13.21 o 
   0  10   3      218.63      231.75     24.80 o 
   1  10   3     1361.14     1595.44     49.82 o 
   2  10   3      145.43      173.16     18.75 o 
   3  10   3       47.53       46.79      7.11 o 
   4  10   3       49.43       44.99     14.54 o 
   5  10   3        4.02        1.15      3.29 o 
   6  10   3        7.09        5.44     22.01 o 
   7  10   3       28.05      -15.00     24.43 o 
   8  10   3       16.20      -18.87     25.52 o 
   9  10   3        4.99       17.42     28.06 o 
  10  10   3        0.02      -14.64     36.04 o 
  -9  11   3       14.05      -29.88     38.95 o 
  -8  11   3        0.07       25.88     33.75 o 
  -7  11   3        0.26        3.87     28.55 o 
  -6  11   3       13.81      -12.94     27.22 o 
  -5  11   3        5.14      -22.01     23.34 o 
  -4  11   3       46.12       37.62     24.67 o 
  -3  11   3       45.52      101.60     27.34 o 
  -2  11   3       19.65       -8.65     15.78 o 
  -1  11   3      432.26      432.17     34.65 o 
   0  11   3      124.81      121.32     28.08 o 
   1  11   3       70.51       66.92     13.34 o 
   2  11   3       21.51        2.56      9.43 o 
   3  11   3        1.62       -7.44      7.44 o 
   4  11   3       29.55       25.16      6.39 o 
   5  11   3       23.40       15.40     14.03 o 
   6  11   3        7.82        8.22     22.13 o 
   7  11   3        0.48      -16.33     25.88 o 
   8  11   3       24.61       37.86     29.76 o 
   9  11   3        0.56      -30.84     30.84 o 
  -8  12   3        3.03       15.60     38.95 o 
  -7  12   3        0.24      -24.67     42.82 o 
  -6  12   3       15.93       24.67     33.75 o 
  -5  12   3        7.18       -7.74     37.62 o 
  -4  12   3       82.13       36.41     24.80 o 
  -3  12   3      209.15      143.70     30.00 o 
  -2  12   3        0.05        1.33     28.91 o 
  -1  12   3        7.54        5.92     21.65 o 
   0  12   3       98.32      115.41     19.70 o 
   1  12   3       96.73       76.41     16.58 o 
   2  12   3       25.07       -3.28     12.82 o 
   3  12   3       16.65       18.28     14.88 o 
   4  12   3        3.31       -1.33     10.64 o 
   5  12   3       22.92        8.35     37.62 o 
   6  12   3        0.46       18.02     29.03 o 
   7  12   3       12.80       56.24     34.23 o 
   8  12   3        2.52      -29.88     29.88 o 
   9  12   3        1.93       67.25     40.40 o 
  -7  13   3        1.62       32.42     41.61 o 
  -6  13   3        1.41        6.53     29.88 o 
  -5  13   3       15.89       -9.07     32.54 o 
  -4  13   3       29.08      -13.06     28.67 o 
  -3  13   3        3.78      -11.73     28.79 o 
  -2  13   3       36.06       43.42     26.37 o 
  -1  13   3       13.05        0.00     21.17 o 
   0  13   3       15.04       23.95     30.60 o 
   1  13   3        5.46      -20.08     20.08 o 
   2  13   3       14.02      -12.10     14.76 o 
   3  13   3       93.74      121.68     20.20 o 
   5  13   3       10.46        2.78     26.49 o 
   6  13   3        4.61       16.57     42.94 o 
   7  13   3        3.62      -19.23     34.35 o 
   8  13   3        5.09       48.99     38.10 o 
  -5  14   3        0.12      -23.47     32.54 o 
  -4  14   3       34.20       32.66     35.32 o 
  -3  14   3        0.01       30.24     34.11 o 
  -2  14   3        2.10       10.52     27.70 o 
  -1  14   3        2.56      -13.31     21.17 o 
   0  14   3        1.13       -1.33     23.95 o 
   1  14   3       16.80        1.33     22.74 o 
   2  14   3        1.12      -14.76     17.42 o 
   6  14   3        0.00      -11.13     33.26 o 
  -3  15   3       47.02       53.83     36.77 o 
  -2  15   3        0.10      -15.85     31.69 o 
  -1  15   3        7.22        1.33     25.16 o 
   0  15   3        3.95       28.06     25.28 o 
   1  15   3       12.11      -10.64     33.50 o 
  -1 -15   4        0.62       -7.98     19.96 o 
   0 -15   4        0.02      -25.16     25.16 o 
   1 -15   4       56.15        6.65     27.70 o 
   2 -15   4        0.21      -32.90     32.90 o 
  -2 -14   4       11.15      -25.28     25.28 o 
  -1 -14   4        3.52      -22.50     22.50 o 
   0 -14   4       30.61      -25.04     25.04 o 
   1 -14   4       51.50        7.86     26.37 o 
   2 -14   4        2.54       26.37     29.03 o 
   3 -14   4        1.82       14.51     30.36 o 
   4 -14   4       10.40       43.42     44.75 o 
  -7 -13   4        9.82      101.60     43.91 o 
  -6 -13   4        8.77       33.26     30.48 o 
  -3 -13   4        7.68       -9.43     20.20 o 
  -2 -13   4        3.88       11.97     17.30 o 
  -1 -13   4        0.64       -5.32     21.17 o 
   0 -13   4        3.04       11.85     21.05 o 
   1 -13   4        0.01       40.88     32.90 o 
   2 -13   4        0.55       -7.86     26.37 o 
   3 -13   4       24.52       10.52     25.04 o 
   4 -13   4       16.87      -29.03     29.03 o 
   5 -13   4       20.33        6.65     34.35 o 
   6 -13   4        2.19       40.88     38.34 o 
  -8 -12   4        0.26       31.09     35.20 o 
  -7 -12   4       16.64       39.79     43.91 o 
  -6 -12   4        0.01       47.17     34.71 o 
  -5 -12   4        1.13       14.03     27.94 o 
  -4 -12   4       21.94        2.78     11.01 o 
  -3 -12   4       21.65      -10.77     13.43 o 
  -2 -12   4       65.62      111.28     23.83 o 
  -1 -12   4      298.61      311.46     35.80 o 
   0 -12   4       17.35      -10.52     26.37 o 
   1 -12   4        0.02       -1.33     19.84 o 
   2 -12   4       13.14        5.32     29.03 o 
   3 -12   4        2.40        1.33     34.35 o 
   4 -12   4       76.13       89.75     33.02 o 
   5 -12   4       23.56       22.50     43.54 o 
   6 -12   4       49.98       22.50     34.35 o 
   7 -12   4       36.54      -27.82     35.68 o 
  -9 -11   4       16.54        0.00     28.06 o 
  -8 -11   4       18.03        5.44     26.97 o 
  -7 -11   4        3.78        6.89     28.67 o 
  -6 -11   4        0.01       30.48     31.81 o 
  -5 -11   4       14.15       19.06     13.38 o 
  -4 -11   4       16.41        7.87     10.63 o 
  -3 -11   4      713.87      770.41     41.93 o 
  -2 -11   4        1.87       -4.17     13.11 o 
  -1 -11   4      120.68      115.12     15.30 o 
   0 -11   4        2.63       -7.19     11.69 o 
   1 -11   4      144.74      102.93     22.50 o 
   2 -11   4       11.66      -15.85     18.51 o 
   3 -11   4      793.88      779.20     75.36 o 
   4 -11   4      454.73      441.25     58.18 o 
   5 -11   4       31.47       35.68     33.02 o 
   6 -11   4       23.36       -1.33     26.49 o 
   7 -11   4        0.00      -14.51     31.69 o 
   8 -11   4        8.39       -3.99     31.69 o 
 -10 -10   4        8.82       11.85     44.87 o 
  -9 -10   4        0.00      -18.63     30.60 o 
  -8 -10   4       19.40       57.82     32.30 o 
  -7 -10   4       11.82      -13.55     27.22 o 
  -6 -10   4       34.05       37.60      6.11 o 
  -5 -10   4       12.02       18.32      7.11 o 
  -4 -10   4      843.57      946.64     36.01 o 
  -3 -10   4        8.26       -6.76     10.46 o 
  -2 -10   4      299.47      303.70     35.47 o 
  -1 -10   4       20.56       17.32      9.91 o 
   0 -10   4        0.91      -10.60     10.60 o 
   1 -10   4       21.78       24.29     18.95 o 
   2 -10   4        0.53       -0.41     12.95 o 
   3 -10   4      142.84       96.52     26.49 o 
   4 -10   4      163.17      198.37     35.68 o 
   5 -10   4      131.46      170.55     33.02 o 
   6 -10   4      149.21      174.66     37.01 o 
   7 -10   4        9.71       13.18     29.15 o 
   8 -10   4        9.39       15.85     29.15 o 
   9 -10   4        0.65        1.33     31.69 o 
 -10  -9   4        2.23      -38.22     38.22 o 
  -9  -9   4       18.67       10.64     30.48 o 
  -8  -9   4       13.89       14.76     28.06 o 
  -7  -9   4       12.78      -16.21     28.42 o 
  -6  -9   4       30.38       25.61      8.19 o 
  -5  -9   4      810.14      870.49     62.16 o 
  -4  -9   4     2430.16     2741.11    126.98 o 
  -3  -9   4      199.15      195.56     13.23 o 
  -2  -9   4        8.69       18.11      8.33 o 
  -1  -9   4        0.14        0.19     18.75 o 
   0  -9   4      253.96      275.94     18.03 o 
   1  -9   4        9.61       10.84      9.52 o 
   2  -9   4      209.60      221.65     18.95 o 
   3  -9   4      393.65      395.43     30.00 o 
   4  -9   4       52.27       23.83     18.51 o 
   5  -9   4       87.57       64.83     22.50 o 
   6  -9   4       52.64       25.16     22.50 o 
   7  -9   4       24.06       52.98     26.49 o 
   8  -9   4        0.25       17.18     29.15 o 
   9  -9   4        9.47       -7.98     30.48 o 
  10  -9   4       83.88       92.41     39.67 o 
 -11  -8   4        0.16      -31.69     31.69 o 
 -10  -8   4        0.51      -17.18     42.21 o 
  -9  -8   4        9.20       56.85     34.35 o 
  -8  -8   4        5.36       19.96     25.28 o 
  -7  -8   4       29.35       41.61     22.86 o 
  -6  -8   4      958.55     1129.91     67.83 o 
  -5  -8   4     2122.63     2477.19     93.21 o 
  -4  -8   4        0.36        1.87      4.85 o 
  -3  -8   4        0.44        1.41      5.90 o 
  -2  -8   4        2.93       10.48      6.69 o 
  -1  -8   4       15.51       17.34      7.10 o 
   0  -8   4      117.74      121.63     12.45 o 
   1  -8   4       10.29       12.20      8.65 o 
   2  -8   4       42.64       70.19     11.22 o 
   3  -8   4      951.41      953.67     46.52 o 
   4  -8   4       10.74       24.73     13.57 o 
   5  -8   4       32.65       -3.27     17.24 o 
   6  -8   4        4.56      -11.97     17.18 o 
   7  -8   4        2.06      -10.64     22.50 o 
   8  -8   4        1.44      -15.85     22.50 o 
   9  -8   4        0.23       -9.31     26.49 o 
  10  -8   4       26.69       39.67     27.70 o 
  11  -8   4       31.57       29.03     38.22 o 
 -12  -7   4        1.07        9.31     34.71 o 
 -11  -7   4       25.13      -25.16     34.47 o 
 -10  -7   4       47.80       62.05     34.35 o 
  -9  -7   4       51.58       33.02     25.04 o 
  -8  -7   4       12.85      -19.84     19.84 o 
  -7  -7   4      275.27      273.73     28.18 o 
  -6  -7   4     1692.05     1875.18    136.51 o 
  -5  -7   4      152.85      143.63     12.73 o 
  -4  -7   4      650.08      681.91     32.39 o 
  -3  -7   4        4.31       -1.59      6.37 o 
  -2  -7   4       81.12       89.06      7.95 o 
  -1  -7   4      322.71      332.55     16.62 o 
   0  -7   4      901.35      921.40     31.65 o 
   1  -7   4       74.52       84.10     14.41 o 
   2  -7   4      574.31      661.31     33.01 o 
   3  -7   4      237.99      250.72     20.78 o 
   4  -7   4      144.36      155.06     18.18 o 
   5  -7   4      454.81      445.68     30.79 o 
   6  -7   4      318.62      304.33     35.62 o 
   7  -7   4       81.82       70.28     22.50 o 
   8  -7   4       52.50       18.51     22.50 o 
   9  -7   4       81.32       48.99     26.49 o 
  10  -7   4       53.34      119.02     42.33 o 
  11  -7   4       48.38      109.46     40.88 o 
 -12  -6   4        0.09       16.09     33.50 o 
 -11  -6   4       22.12       42.70     34.71 o 
 -10  -6   4        0.32       19.84     27.82 o 
  -9  -6   4       56.69       11.85     30.36 o 
  -8  -6   4       40.61       38.39     11.02 o 
  -7  -6   4       20.57       17.43      7.70 o 
  -6  -6   4     1317.88     1416.23     94.55 o 
  -5  -6   4      117.83      133.57     10.10 o 
  -4  -6   4        0.45       -5.18     13.40 o 
  -3  -6   4       24.49       19.49      5.24 o 
  -2  -6   4      172.81      181.76     11.02 o 
  -1  -6   4     1662.20     1840.10     54.22 o 
   0  -6   4       14.94        9.46     10.60 o 
   1  -6   4      597.05      705.64     25.34 o 
   2  -6   4      529.25      510.80     25.73 o 
   3  -6   4        6.53        5.99      8.47 o 
   4  -6   4       16.43       -1.33     14.11 o 
   5  -6   4        5.00       -6.87     18.63 o 
   6  -6   4      632.43      678.58     60.18 o 
   7  -6   4      181.17      209.45     23.98 o 
   8  -6   4       45.20       75.60     25.16 o 
   9  -6   4       87.16       99.43     27.82 o 
  11  -6   4        6.24      -15.58     21.18 o 
  12  -6   4        5.20       15.29     28.42 o 
 -12  -5   4        1.17       56.85     47.41 o 
 -11  -5   4       17.46       24.19     38.95 o 
 -10  -5   4       13.86        8.80      8.71 o 
  -9  -5   4       12.03       20.39     15.38 o 
  -8  -5   4     1316.98     1320.64     95.79 o 
  -7  -5   4       19.96       17.06     11.31 o 
  -6  -5   4       60.64       66.37     12.19 o 
  -5  -5   4       72.85       70.36      9.42 o 
  -4  -5   4        2.33       -2.64      5.38 o 
  -3  -5   4     1300.93     1357.35     57.68 o 
  -2  -5   4        5.68       -3.85      3.85 o 
  -1  -5   4     2980.36     3222.79     65.17 o 
   0  -5   4     3738.04     4317.75    103.27 o 
   1  -5   4     1648.85     1769.19     56.78 o 
   2  -5   4      532.07      590.61     90.29 o 
   3  -5   4        3.35       -4.41      8.65 o 
   4  -5   4       12.79       16.16     17.30 o 
   5  -5   4      183.24      185.60     18.50 o 
   6  -5   4      600.79      655.85     37.60 o 
   7  -5   4       90.32       68.28     26.61 o 
   8  -5   4        2.07       11.97     21.29 o 
   9  -5   4      105.86      102.09     27.82 o 
  10  -5   4       42.04       83.39     39.31 o 
  11  -5   4      145.77      163.26     26.49 o 
  12  -5   4        0.11      -32.56     56.24 o 
 -13  -4   4        0.48      -29.15     36.04 o 
 -12  -4   4       17.47      108.01     36.04 o 
 -11  -4   4        8.68        1.71     13.06 o 
 -10  -4   4      183.44      163.60     13.85 o 
  -9  -4   4        1.87       -5.58      9.43 o 
  -8  -4   4      276.19      246.36     22.42 o 
  -7  -4   4      909.84      907.67     33.82 o 
  -6  -4   4      439.92      439.46     16.52 o 
  -5  -4   4       14.30       23.07      5.02 o 
  -4  -4   4      686.57      692.31     26.01 o 
  -3  -4   4        4.68       -0.28      3.48 o 
  -2  -4   4        6.79        6.49      4.84 o 
  -1  -4   4      900.84      893.73     22.38 o 
   0  -4   4       27.08        8.02      4.40 o 
   1  -4   4       45.21       30.47      7.44 o 
   2  -4   4      225.82      214.48     15.14 o 
   3  -4   4      259.70      258.80     15.14 o 
   4  -4   4     1696.08     1876.81     63.74 o 
   5  -4   4      702.42      737.55     47.11 o 
   6  -4   4      749.11      794.59     86.42 o 
   7  -4   4       59.37       65.60     16.75 o 
   8  -4   4      103.28       76.51     16.93 o 
   9  -4   4      148.26      136.06     19.87 o 
  10  -4   4       78.94       82.46     21.11 o 
  11  -4   4      183.90      197.44     29.62 o 
  12  -4   4       62.86       67.58     32.43 o 
 -13  -3   4       42.30       26.37     37.50 o 
 -12  -3   4        0.00       34.71     29.15 o 
 -11  -3   4        5.02        2.59     13.58 o 
 -10  -3   4       29.44       21.54      9.20 o 
  -9  -3   4        6.26       18.06      8.48 o 
  -8  -3   4       39.80       40.27      7.50 o 
  -7  -3   4        3.37        7.49      5.69 o 
  -6  -3   4       65.84       74.24      6.54 o 
  -5  -3   4       45.59       46.65      4.96 o 
  -4  -3   4      922.30      937.13     50.49 o 
  -3  -3   4      436.87      426.66     12.90 o 
  -2  -3   4       58.89       59.80      4.99 o 
  -1  -3   4      147.51      166.44     11.71 o 
   0  -3   4       12.68        4.58      3.59 o 
   1  -3   4      120.72      116.20     10.43 o 
   2  -3   4       18.83       15.23      6.15 o 
   3  -3   4     1083.30     1052.46     36.27 o 
   4  -3   4       56.87       54.73      9.89 o 
   5  -3   4       33.90       15.72     23.89 o 
   6  -3   4       17.84       -2.03     13.24 o 
   7  -3   4      102.93      101.38     15.24 o 
   8  -3   4       20.74       20.30     10.33 o 
   9  -3   4      263.85      296.32     28.66 o 
  10  -3   4       38.90       21.65     24.43 o 
  11  -3   4       19.38       29.81     18.40 o 
  12  -3   4       33.15       55.87     21.64 o 
  13  -3   4        4.81        2.66     29.03 o 
 -13  -2   4       38.44       76.56     41.73 o 
 -12  -2   4        0.90      -17.10     17.10 o 
 -11  -2   4        6.12        3.58     11.43 o 
 -10  -2   4       13.37       11.49      9.67 o 
  -9  -2   4      123.25      155.62     14.37 o 
  -8  -2   4      161.79      145.58     11.43 o 
  -7  -2   4      242.29      195.86     11.50 o 
  -6  -2   4       69.57       91.91     13.23 o 
  -5  -2   4      569.99      534.81     40.01 o 
  -4  -2   4       34.90       44.27      5.93 o 
  -3  -2   4       18.72        4.48      6.00 o 
  -2  -2   4      551.81      492.86     20.99 o 
  -1  -2   4      310.54      306.58      9.87 o 
   0  -2   4      595.12      636.92     18.67 o 
   1  -2   4      491.63      487.42     22.22 o 
   2  -2   4      691.60      634.02     23.38 o 
   3  -2   4      141.05      116.81     10.31 o 
   4  -2   4     4109.91     4693.44    273.24 o 
   5  -2   4      932.95      909.29     39.25 o 
   6  -2   4      194.38      174.83     16.30 o 
   7  -2   4       35.48       29.48      8.76 o 
   8  -2   4        2.99       -4.92      8.49 o 
   9  -2   4      173.85      182.02     18.39 o 
  10  -2   4       18.98       28.21     12.59 o 
  11  -2   4       15.04       41.79     18.63 o 
  12  -2   4      130.91      143.07     36.35 o 
  13  -2   4        2.46        9.84     21.59 o 
 -13  -1   4        2.27       22.26     40.40 o 
 -12  -1   4       11.97       16.73     22.38 o 
 -11  -1   4        0.80        4.70     14.26 o 
 -10  -1   4       54.56       33.94     10.80 o 
  -9  -1   4        1.62        2.45      8.15 o 
  -8  -1   4      137.22      128.70     22.10 o 
  -7  -1   4       72.48       83.99      8.49 o 
  -6  -1   4       25.03       27.41     10.54 o 
  -5  -1   4     2296.25     2527.07     75.54 o 
  -4  -1   4      804.79      825.18     20.87 o 
  -3  -1   4     1061.87     1040.85     42.28 o 
  -2  -1   4      664.00      597.45     18.73 o 
  -1  -1   4      454.67      386.76     14.44 o 
   0  -1   4       57.38       67.75      4.18 o 
   1  -1   4    19044.77    19435.35    459.54 o 
   2  -1   4     6232.20     6423.32    166.64 o 
   3  -1   4      441.11      415.31     30.90 o 
   4  -1   4     1907.07     2143.98     68.96 o 
   5  -1   4        7.17        2.35      6.06 o 
   6  -1   4       79.26       81.77      9.69 o 
   7  -1   4      375.76      349.51     37.59 o 
   8  -1   4      157.67      161.52     17.77 o 
   9  -1   4      106.68       95.42     26.60 o 
  10  -1   4        8.90        7.69     12.60 o 
  11  -1   4       23.67       21.88     25.94 o 
  12  -1   4       30.19       64.22     22.15 o 
  13  -1   4       11.71       44.63     36.53 o 
 -13   0   4        8.70       -5.52     17.80 o 
 -12   0   4       26.55       31.71     21.80 o 
 -11   0   4       41.05       24.87     15.71 o 
 -10   0   4       26.21       57.04     24.98 o 
  -9   0   4       98.91       77.95     14.36 o 
  -8   0   4      391.01      400.97     22.18 o 
  -7   0   4      120.05      108.27     10.43 o 
  -6   0   4      222.95      227.51     13.09 o 
  -5   0   4     1856.16     1998.21     51.78 o 
  -4   0   4      524.73      511.07     15.16 o 
  -3   0   4      716.23      651.50     16.60 o 
  -2   0   4      997.26      902.85     32.02 o 
  -1   0   4      316.09      262.03      8.89 o 
   0   0   4     5061.15     5003.71    102.40 o 
   2   0   4    23512.47    23489.09    547.79 o 
   3   0   4      467.74      468.80     23.30 o 
   4   0   4       38.43       34.04      5.92 o 
   5   0   4      336.90      364.66     15.32 o 
   6   0   4      138.84      115.77     13.03 o 
   7   0   4      179.93      192.39     17.32 o 
   8   0   4       75.29       70.68     21.28 o 
   9   0   4       17.64       27.15     11.22 o 
  10   0   4      169.60      162.84     16.03 o 
  11   0   4        0.25        0.70     13.81 o 
  12   0   4       16.97        0.43     16.87 o 
  13   0   4        3.34       17.94     18.10 o 
 -13   1   4        0.00       -4.82     28.77 o 
 -12   1   4       17.54       20.55     31.69 o 
 -11   1   4       14.40        9.91     14.67 o 
 -10   1   4       58.72       56.72     12.39 o 
  -9   1   4        0.23       -1.89      9.42 o 
  -8   1   4      214.18      206.42     16.33 o 
  -7   1   4       34.78       27.40      9.76 o 
  -6   1   4       80.67       76.94      9.67 o 
  -5   1   4      303.09      263.03     12.78 o 
  -4   1   4      760.96      741.97     22.51 o 
  -3   1   4      144.91      144.30     10.29 o 
  -2   1   4      717.34      654.66     18.75 o 
  -1   1   4      685.84      610.52     22.25 o 
   0   1   4     3267.19     3235.71    194.68 o 
   1   1   4     5129.96     5041.12    203.02 o 
   2   1   4    10502.47    10069.93    267.22 o 
   3   1   4        2.05       -4.21      4.48 o 
   4   1   4        3.99        6.50      3.89 o 
   5   1   4       81.45       78.88     10.61 o 
   6   1   4       26.13       16.26      6.74 o 
   7   1   4      318.86      290.78     15.60 o 
   8   1   4        7.92       11.55      8.57 o 
   9   1   4       20.11       17.36     10.67 o 
  10   1   4       26.19       29.24     23.40 o 
  11   1   4       42.05       44.69     15.51 o 
  12   1   4        5.00       11.15     55.34 o 
  13   1   4       33.96       61.69     56.24 o 
 -13   2   4        2.44       -2.93     22.87 o 
 -12   2   4       18.37      -16.41     20.26 o 
 -11   2   4       11.08       20.90     16.43 o 
 -10   2   4        0.79       -4.77     11.53 o 
  -9   2   4      996.53     1061.03     49.10 o 
  -8   2   4      117.61       95.17     13.89 o 
  -7   2   4      113.38      109.03     12.43 o 
  -6   2   4      128.85      108.95     10.13 o 
  -5   2   4      499.86      482.50     19.09 o 
  -4   2   4      380.61      367.77     13.89 o 
  -3   2   4       50.37       44.37      8.43 o 
  -2   2   4      113.32       86.59      7.99 o 
  -1   2   4     9359.81     9371.75    240.14 o 
   0   2   4        4.42        4.64      1.75 o 
   1   2   4     6315.31     6050.35    259.76 o 
   2   2   4        4.34        0.67      2.63 o 
   3   2   4       33.77       28.81      5.02 o 
   4   2   4       23.60       29.21      3.98 o 
   5   2   4      372.51      376.62     13.52 o 
   6   2   4     1361.16     1447.73     37.57 o 
   7   2   4       33.07       28.39      6.94 o 
   8   2   4      724.55      766.95     31.10 o 
   9   2   4      178.90      204.90     15.98 o 
  10   2   4       51.90       48.23     11.51 o 
  11   2   4       47.83        9.66     44.63 o 
  12   2   4        0.80      -15.72     15.72 o 
  13   2   4        8.66       28.91     35.80 o 
 -13   3   4       35.50       -0.30     23.71 o 
 -12   3   4        0.23        0.50     20.52 o 
 -11   3   4       11.19       26.31     17.72 o 
 -10   3   4        0.17       42.44     19.01 o 
  -9   3   4       11.54       24.72     13.90 o 
  -8   3   4      439.52      436.97     28.15 o 
  -7   3   4        8.34       13.73      8.61 o 
  -6   3   4      477.61      489.74     26.40 o 
  -5   3   4      208.19      153.49     22.13 o 
  -4   3   4      176.79      195.39     24.74 o 
  -3   3   4      343.42      331.63     18.66 o 
  -2   3   4      432.89      431.78     18.16 o 
  -1   3   4     6400.53     6291.27    163.46 o 
   0   3   4        9.79       12.57      3.76 o 
   1   3   4      111.78       95.68      4.64 o 
   2   3   4       16.79       19.86      3.46 o 
   3   3   4      155.70      126.26     16.01 o 
   4   3   4       15.28       13.34      3.41 o 
   5   3   4      527.43      570.47     23.58 o 
   6   3   4        2.29        6.42      4.13 o 
   7   3   4       95.19       84.72     15.80 o 
   8   3   4        0.93       -5.69      5.69 o 
   9   3   4       15.51       13.37      6.19 o 
  10   3   4       50.96       45.58     24.54 o 
  11   3   4        7.97        6.08      8.38 o 
  12   3   4       34.85      -20.93     44.51 o 
  13   3   4       43.25       60.96     44.39 o 
 -12   4   4      137.82      235.64     97.13 o 
 -11   4   4        1.37       11.64     16.19 o 
 -10   4   4       11.76        9.45     18.93 o 
  -9   4   4      134.96      136.85     25.58 o 
  -8   4   4       85.64      109.53     23.62 o 
  -7   4   4      273.69      281.73     25.05 o 
  -6   4   4        8.41       -5.60      9.80 o 
  -5   4   4       61.58       48.82     11.24 o 
  -4   4   4       12.64        2.55      7.98 o 
  -3   4   4       15.77       26.05      8.47 o 
  -2   4   4      788.29      810.57     31.34 o 
  -1   4   4     3585.84     3633.00    103.13 o 
   0   4   4       45.14       31.62      5.97 o 
   1   4   4        0.07       -1.59      2.43 o 
   2   4   4      119.05      116.18      8.17 o 
   3   4   4      223.28      210.09      8.48 o 
   4   4   4      381.53      393.90     13.64 o 
   5   4   4     1093.54     1212.92     53.04 o 
   6   4   4       17.03       14.45      3.13 o 
   7   4   4        2.51        2.89      3.63 o 
   8   4   4      473.30      509.95     19.12 o 
   9   4   4        3.04        0.56      4.27 o 
  10   4   4       37.33       54.24     26.97 o 
  11   4   4       42.75       76.93     33.50 o 
  12   4   4      153.07      129.79     43.30 o 
 -12   5   4        1.43       -6.81     21.17 o 
 -11   5   4       35.93       30.59     17.85 o 
 -10   5   4      119.26      122.19     24.11 o 
  -9   5   4       79.52       76.89     17.65 o 
  -8   5   4      566.91      638.54     42.85 o 
  -7   5   4      135.51      164.97     19.52 o 
  -6   5   4       13.44       -3.82     10.69 o 
  -5   5   4     1164.24     1156.51     45.43 o 
  -4   5   4       11.17       -0.61     10.64 o 
  -3   5   4     2331.48     2547.09     81.42 o 
  -2   5   4     2266.88     2245.34     66.06 o 
  -1   5   4     4131.87     4361.78    119.42 o 
   0   5   4        1.21        6.78      5.22 o 
   1   5   4      251.93      242.30      9.77 o 
   2   5   4      111.05      103.77      6.16 o 
   3   5   4      434.25      392.21     12.39 o 
   4   5   4      453.81      447.44     18.98 o 
   5   5   4      116.12      117.73      9.04 o 
   6   5   4        8.65        5.59     13.78 o 
   7   5   4        2.95        6.15     10.08 o 
   8   5   4        0.00        7.08     19.41 o 
   9   5   4      194.52      243.73     39.07 o 
  10   5   4       61.34       75.36     30.72 o 
  11   5   4      311.89      339.40     55.88 o 
  12   5   4        0.90      -34.96     34.96 o 
 -12   6   4       27.95        4.63     24.42 o 
 -11   6   4        1.26      -26.97     28.30 o 
 -10   6   4       42.67       67.87     20.52 o 
  -9   6   4        0.01        8.90     15.75 o 
  -8   6   4       46.53       71.61     31.93 o 
  -7   6   4        0.43       -1.33     17.90 o 
  -6   6   4       68.67       71.96     15.97 o 
  -5   6   4      461.48      553.39     32.85 o 
  -4   6   4       32.23       40.42     12.84 o 
  -3   6   4       65.33       38.33     12.76 o 
  -2   6   4     2703.19     2729.61    102.63 o 
  -1   6   4     1029.27      977.05     30.87 o 
   0   6   4      725.45      704.96     25.56 o 
   1   6   4      252.50      225.39     10.90 o 
   2   6   4        2.23        2.83      3.24 o 
   3   6   4      704.72      763.34     21.10 o 
   4   6   4       30.64       25.79      4.77 o 
   5   6   4      375.51      431.76     13.55 o 
   6   6   4       26.78       23.71      9.65 o 
   7   6   4       92.98       97.71     13.54 o 
   8   6   4       16.38       42.72     16.33 o 
   9   6   4       35.01        4.94     20.38 o 
  10   6   4       37.15       34.77     28.91 o 
  11   6   4       24.19        8.15     24.01 o 
  12   6   4       12.02        7.16     54.67 o 
 -11   7   4        5.54        5.41     39.79 o 
 -10   7   4        9.80       16.30     18.31 o 
  -9   7   4       12.78       41.00     26.85 o 
  -8   7   4        0.56      -28.18     30.72 o 
  -7   7   4        1.72       10.28     20.44 o 
  -6   7   4       91.81       35.87     28.73 o 
  -5   7   4       36.67       32.73     27.52 o 
  -4   7   4      593.64      617.09     31.19 o 
  -3   7   4        6.54      -12.40     12.40 o 
  -2   7   4      346.70      331.98     42.21 o 
  -1   7   4      332.00      336.20     16.02 o 
   0   7   4       10.46       14.20      5.83 o 
   1   7   4       12.27       28.83      5.83 o 
   2   7   4      146.51      139.70      8.36 o 
   3   7   4      198.25      199.93     10.97 o 
   4   7   4      155.54      166.93     12.47 o 
   5   7   4        2.37       14.84     26.73 o 
   6   7   4       75.53       46.70     13.75 o 
   7   7   4       14.41      -12.15     13.34 o 
   8   7   4       39.39       61.32     30.60 o 
   9   7   4      101.59       89.45     21.12 o 
  10   7   4        3.56      -17.20     18.95 o 
  11   7   4        0.46       -2.53     20.61 o 
  12   7   4        5.90        9.44     23.29 o 
 -11   8   4        4.31        5.36     39.13 o 
 -10   8   4        2.85      -16.69     32.17 o 
  -9   8   4       48.13       29.51     24.43 o 
  -8   8   4        8.87       -7.74     32.05 o 
  -7   8   4        3.40       19.23     30.72 o 
  -6   8   4      251.88      306.62     34.71 o 
  -5   8   4      259.58      182.34     34.65 o 
  -4   8   4       98.64       56.75     13.53 o 
  -3   8   4       22.07       17.44     12.40 o 
  -2   8   4       35.11       36.73     12.81 o 
  -1   8   4       36.63       34.29     11.19 o 
   0   8   4        3.47        3.76      7.86 o 
   1   8   4      199.87      169.05     11.73 o 
   2   8   4     1374.26     1535.07     35.97 o 
   3   8   4      414.46      430.77     21.20 o 
   4   8   4       10.64        9.62      4.36 o 
   5   8   4        0.00       -0.70      2.13 o 
   6   8   4        0.41      -11.39     13.62 o 
   7   8   4      123.57      158.33     30.84 o 
   8   8   4        7.36       -9.31     21.41 o 
   9   8   4       43.89       29.27     26.61 o 
  10   8   4       12.80       26.73     41.37 o 
  11   8   4        0.01        1.33     33.50 o 
 -10   9   4        8.92      -12.82     29.63 o 
  -9   9   4        0.66      -39.92     39.92 o 
  -8   9   4        8.23       -1.33     41.12 o 
  -7   9   4       22.78       35.92     33.38 o 
  -6   9   4       26.72       38.58     23.10 o 
  -5   9   4      229.59      304.69     34.71 o 
  -4   9   4      515.20      513.17     63.20 o 
  -3   9   4      304.47      362.17     28.24 o 
  -2   9   4      187.29      184.29     16.69 o 
  -1   9   4      222.84      208.46     16.37 o 
   0   9   4       15.00       10.65      8.04 o 
   1   9   4       36.11       14.21      8.31 o 
   2   9   4       47.11       51.64      8.46 o 
   3   9   4      587.16      635.11     21.34 o 
   4   9   4        3.15        4.79      6.90 o 
   5   9   4        2.09       -0.93      6.49 o 
   6   9   4        2.93       -8.22     27.22 o 
   7   9   4        3.26        8.10     21.53 o 
   8   9   4       94.98       58.91     36.17 o 
   9   9   4        1.01      -28.06     38.71 o 
  10   9   4        1.54       14.64     30.72 o 
  11   9   4        0.03       -3.99     32.05 o 
 -10  10   4        3.84       99.30     58.06 o 
  -9  10   4        5.60       46.33     50.20 o 
  -8  10   4      125.96      118.42     37.38 o 
  -7  10   4       94.32      115.75     30.84 o 
  -6  10   4      133.92      123.50     24.43 o 
  -5  10   4        1.23       29.63     23.22 o 
  -4  10   4      183.18      181.92     29.63 o 
  -3  10   4        0.08       14.97     14.52 o 
  -2  10   4       72.45       98.75     30.06 o 
  -1  10   4        9.46        8.11     15.93 o 
   0  10   4      261.27      394.38     61.43 o 
   1  10   4       30.71       36.37     10.98 o 
   2  10   4      275.86      259.86     41.24 o 
   3  10   4        6.12       -0.61      5.81 o 
   4  10   4       14.15        8.96     10.39 o 
   5  10   4       16.79        9.55      3.20 o 
   6  10   4      220.16      259.21     38.46 o 
   7  10   4      181.71      170.91     35.32 o 
   8  10   4       11.61       53.83     30.96 o 
   9  10   4        0.23       21.41     26.73 o 
  10  10   4        0.10       14.64     30.60 o 
  -9  11   4       53.54       16.81     52.86 o 
  -8  11   4       66.93       70.88     34.84 o 
  -7  11   4        1.55       32.17     29.63 o 
  -6  11   4       92.78       85.03     33.50 o 
  -5  11   4       75.26       52.86     25.76 o 
  -4  11   4      215.52      191.35     34.96 o 
  -3  11   4      403.93      412.70     40.28 o 
  -2  11   4      478.63      543.13     52.07 o 
  -1  11   4      221.11      213.44     39.50 o 
   0  11   4      166.69      152.96     20.71 o 
   1  11   4       20.43       23.81     13.02 o 
   2  11   4       25.87      -11.78     18.87 o 
   3  11   4        0.02       21.78     10.34 o 
   4  11   4       14.37        3.44      6.54 o 
   5  11   4       11.74        1.33      5.08 o 
   6  11   4       98.14      112.85     31.69 o 
   7  11   4        8.58        5.44     27.22 o 
   8  11   4        0.01       41.85     28.30 o 
   9  11   4        0.48       14.76     32.17 o 
  -8  12   4       30.18      -18.02     37.50 o 
  -7  12   4       92.27      176.84     42.58 o 
  -6  12   4        2.79       19.35     32.30 o 
  -5  12   4       18.07       -3.87     25.88 o 
  -4  12   4        1.40       22.01     25.88 o 
  -3  12   4      386.92      543.94     58.66 o 
  -2  12   4       19.03        6.53     22.26 o 
  -1  12   4        7.64      -13.18     21.05 o 
   0  12   4       52.81       68.80     18.36 o 
   1  12   4        0.99        4.67     14.82 o 
   2  12   4        0.01       -7.52     11.68 o 
   3  12   4       18.13       19.47     10.31 o 
   4  12   4       48.45       21.41     12.10 o 
   5  12   4        1.86       11.13     25.04 o 
   6  12   4      121.45       99.30     37.25 o 
   7  12   4       25.84       32.78     34.23 o 
   8  12   4        0.09       20.32     31.21 o 
   9  12   4       12.50       64.47     40.28 o 
  -6  13   4       19.63       44.03     41.37 o 
  -5  13   4        1.73        3.87     46.69 o 
  -4  13   4        1.63        9.07     27.34 o 
  -3  13   4       18.86       33.99     26.13 o 
  -2  13   4        4.43        0.00     34.11 o 
  -1  13   4       59.66      -17.18     21.17 o 
   0  13   4        1.00       81.16     30.60 o 
   1  13   4        4.45      -17.42     20.08 o 
   2  13   4       17.11      -21.53     21.53 o 
   3  13   4       47.53       29.63     13.43 o 
   6  13   4        0.00      -30.36     30.36 o 
   7  13   4       28.44       37.01     32.90 o 
  -5  14   4        6.24       48.02     33.75 o 
  -4  14   4       60.36       75.60     33.87 o 
  -3  14   4       48.73       70.64     32.66 o 
  -2  14   4       26.46       11.85     26.37 o 
   0  14   4        3.06      -19.96     30.72 o 
   1  14   4       29.14       25.52     21.41 o 
   2  14   4        3.89      -26.97     26.97 o 
  -3  15   4       16.67      -45.84     45.84 o 
  -2  15   4        8.24        2.66     30.36 o 
  -1  15   4        0.32       11.97     27.82 o 
   0  15   4       17.08       24.07     24.07 o 
   1  15   4       11.81        3.99     33.50 o 
   0 -15   5       13.70       15.85     30.48 o 
   1 -15   5        3.81      -30.36     30.36 o 
  -2 -14   5        8.34       30.84     20.08 o 
  -1 -14   5        0.39       50.44     26.61 o 
   0 -14   5       15.40       62.17     37.01 o 
   1 -14   5       59.84       10.52     30.36 o 
   2 -14   5        1.12       17.18     27.70 o 
   3 -14   5        3.83      -31.57     31.57 o 
   4 -14   5       52.16       60.60     36.89 o 
  -6 -13   5       37.88       80.31     42.94 o 
  -3 -13   5        3.26      -13.55     17.66 o 
  -2 -13   5        3.21        6.65     17.42 o 
  -1 -13   5       27.84       42.46     23.83 o 
   0 -13   5        3.62       -2.66     19.84 o 
   1 -13   5       56.97       55.40     25.04 o 
   2 -13   5        6.31      -25.04     25.04 o 
   3 -13   5       11.71      -26.37     26.37 o 
   4 -13   5       55.12       72.57     33.02 o 
   5 -13   5       23.60       60.72     36.89 o 
   6 -13   5       64.90      -39.55     51.53 o 
  -8 -12   5        0.00      -33.87     33.87 o 
  -7 -12   5       62.44      108.26     34.23 o 
  -6 -12   5       15.67       42.94     33.26 o 
  -5 -12   5        1.10       29.27     29.27 o 
  -4 -12   5       62.21       69.07     16.57 o 
  -3 -12   5       13.29        8.10     14.88 o 
  -2 -12   5       14.56       45.24     25.28 o 
   0 -12   5       35.57       18.51     21.17 o 
   1 -12   5        8.25        6.65     19.84 o 
   2 -12   5       50.52       56.73     25.04 o 
   3 -12   5        3.21        6.65     22.38 o 
   4 -12   5        1.36       11.85     40.88 o 
   5 -12   5      150.12      104.26     38.34 o 
   6 -12   5       10.50       35.68     35.68 o 
   7 -12   5        9.93       42.33     39.67 o 
  -9 -11   5      115.60       88.06     38.71 o 
  -8 -11   5        0.86       10.77     29.63 o 
  -7 -11   5        0.22      -28.67     28.67 o 
  -6 -11   5       36.43      -12.46     41.49 o 
  -5 -11   5        8.79       19.16     26.49 o 
  -4 -11   5       14.14        0.37     25.22 o 
  -3 -11   5      121.27       95.23     15.22 o 
  -2 -11   5       79.24       80.65     13.88 o 
  -1 -11   5      188.43      206.07     71.30 o 
   0 -11   5        1.28        0.00     18.39 o 
   1 -11   5        4.38      -14.23     14.23 o 
   2 -11   5       13.93       22.50     22.50 o 
   3 -11   5      114.49      105.59     29.03 o 
   4 -11   5      229.15      184.94     35.68 o 
   5 -11   5      103.53      134.74     42.33 o 
   6 -11   5        0.25       55.52     35.68 o 
   7 -11   5        5.98       15.85     31.69 o 
   8 -11   5       13.37       37.01     35.68 o 
 -10 -10   5       14.38       15.85     30.36 o 
  -9 -10   5        2.14       -6.65     30.60 o 
  -8 -10   5       12.32        0.00     28.18 o 
  -7 -10   5        1.66      -27.22     27.22 o 
  -6 -10   5       12.37        4.78      8.85 o 
  -5 -10   5        9.08        4.86     10.72 o 
  -4 -10   5        1.57        8.00      7.12 o 
  -3 -10   5        9.64      -12.12     12.12 o 
  -2 -10   5      683.19      735.57     64.35 o 
  -1 -10   5       67.42       45.38     10.36 o 
   0 -10   5       86.00       90.72     13.74 o 
   1 -10   5        0.96       -3.50     11.61 o 
   2 -10   5      169.76      161.99     20.32 o 
   3 -10   5        8.43       25.16     19.84 o 
   4 -10   5        0.00      -27.82     27.82 o 
   5 -10   5        6.22       15.85     26.49 o 
   6 -10   5       95.61       99.18     30.48 o 
   7 -10   5       33.60       33.02     31.69 o 
   8 -10   5       88.22       64.83     34.35 o 
   9 -10   5        0.06        2.66     34.35 o 
 -10  -9   5       33.81       -2.66     32.90 o 
  -9  -9   5        0.01      -22.50     22.50 o 
  -8  -9   5        0.36       20.08     29.39 o 
  -7  -9   5        6.33       13.70     10.28 o 
  -6  -9   5        5.07       -1.50      4.92 o 
  -5  -9   5       72.55       77.66     12.29 o 
  -4  -9   5      955.05     1002.92     59.66 o 
  -3  -9   5      267.25      283.70     15.56 o 
  -2  -9   5        3.12       -7.77      7.88 o 
  -1  -9   5        6.07        6.94     12.75 o 
   0  -9   5        4.13        3.21      8.49 o 
   1  -9   5        4.35       14.65     12.66 o 
   2  -9   5        4.59       15.76     10.57 o 
   3  -9   5      358.55      365.72     40.82 o 
   4  -9   5       45.52       35.80     23.83 o 
   5  -9   5      247.04      273.96     37.13 o 
   6  -9   5        1.47       10.64     34.47 o 
   7  -9   5        3.90       41.00     38.34 o 
   8  -9   5       17.11       74.02     42.33 o 
   9  -9   5        0.76       34.35     33.02 o 
  10  -9   5        0.60       61.93     42.21 o 
 -11  -8   5       19.11       81.65     51.41 o 
 -10  -8   5        2.16      -23.71     28.91 o 
  -9  -8   5        4.40       25.04     27.70 o 
  -8  -8   5        0.52        1.33     22.62 o 
  -7  -8   5       60.06       76.16     22.65 o 
  -6  -8   5       32.59       27.92      6.32 o 
  -5  -8   5        5.55        7.55      8.52 o 
  -4  -8   5      357.64      424.92     32.95 o 
  -3  -8   5      432.09      430.46     24.15 o 
  -2  -8   5      116.23      113.69     22.15 o 
  -1  -8   5        0.87        8.66      8.54 o 
   0  -8   5       21.43        7.62      8.21 o 
   1  -8   5      469.68      518.11     28.01 o 
   2  -8   5      514.87      537.05     47.67 o 
   3  -8   5       64.75       42.25     13.57 o 
   4  -8   5      207.96      221.70     27.09 o 
   5  -8   5        9.01        6.65     26.49 o 
   6  -8   5        5.81      -19.84     19.84 o 
   7  -8   5       43.48       29.15     22.50 o 
   8  -8   5       44.60       52.98     31.81 o 
   9  -8   5        1.23       11.85     29.03 o 
  10  -8   5        0.02       -7.86     32.90 o 
  11  -8   5       34.61       -9.19     39.43 o 
 -11  -7   5        4.42       -6.65     30.36 o 
 -10  -7   5        8.35       27.70     27.70 o 
  -9  -7   5        7.19       23.71     27.70 o 
  -8  -7   5      134.87      150.40     19.31 o 
  -7  -7   5       51.47       50.68      6.45 o 
  -6  -7   5      142.54      163.71     18.49 o 
  -5  -7   5      253.86      286.25     14.67 o 
  -4  -7   5       13.53       17.59      5.66 o 
  -3  -7   5      249.90      259.25     11.70 o 
  -2  -7   5      217.24      213.09     13.23 o 
  -1  -7   5       65.36       56.09     11.79 o 
   0  -7   5     1018.90     1147.00     41.22 o 
   1  -7   5      401.94      437.54     24.45 o 
   2  -7   5       47.17       55.16     13.97 o 
   3  -7   5      808.43      888.39     43.77 o 
   4  -7   5       12.20        1.33     11.97 o 
   5  -7   5       86.69       77.41     16.82 o 
   6  -7   5        1.09       25.16     19.84 o 
   7  -7   5        4.94       37.13     22.50 o 
   8  -7   5       62.79       23.83     23.83 o 
   9  -7   5       19.21        1.33     35.68 o 
  10  -7   5       22.25       15.85     30.36 o 
  11  -7   5       23.36      -13.18     32.78 o 
 -12  -6   5       19.58       13.31     37.38 o 
 -11  -6   5       76.21       85.03     34.59 o 
 -10  -6   5        5.22      -27.70     34.35 o 
  -9  -6   5        5.68        7.30      4.89 o 
  -8  -6   5      137.50      142.79     16.83 o 
  -7  -6   5       42.05       40.95      6.66 o 
  -6  -6   5      243.59      249.19     12.42 o 
  -5  -6   5      209.07      204.71     13.56 o 
  -4  -6   5      358.95      363.85     14.80 o 
  -3  -6   5        0.02       -0.96      3.80 o 
  -2  -6   5       48.67       46.10      6.01 o 
  -1  -6   5      166.36      165.69     12.80 o 
   0  -6   5        0.21        1.05      5.97 o 
   1  -6   5      251.33      275.01     15.14 o 
   2  -6   5        0.16       -8.68     12.04 o 
   3  -6   5      181.04      180.75     24.01 o 
   4  -6   5      110.83      100.62     40.52 o 
   5  -6   5       21.93       19.43     13.02 o 
   6  -6   5      135.39      148.77     17.55 o 
   7  -6   5       63.92       64.95     21.17 o 
   8  -6   5       15.42       18.51     21.17 o 
   9  -6   5      114.28       78.02     29.03 o 
  10  -6   5       15.02       -9.19     27.70 o 
  11  -6   5       24.10       23.52     22.28 o 
  12  -6   5       32.09       39.19     52.25 o 
 -12  -5   5        1.78       13.43     36.41 o 
 -11  -5   5        0.60       24.07     29.39 o 
 -10  -5   5       16.26       -8.32      8.32 o 
  -9  -5   5      142.70      143.86     18.92 o 
  -8  -5   5     3147.66     3406.44    209.41 o 
  -7  -5   5       60.88       73.04      8.20 o 
  -6  -5   5      347.74      440.33     28.39 o 
  -5  -5   5      335.15      356.88     36.10 o 
  -4  -5   5      260.72      271.09     16.39 o 
  -3  -5   5      913.19      976.21     41.87 o 
  -2  -5   5      212.86      204.83      9.72 o 
  -1  -5   5     4109.01     4668.66    118.63 o 
   0  -5   5      964.55     1134.38     30.24 o 
   1  -5   5      372.25      353.46     15.88 o 
   2  -5   5       74.72       69.73     21.41 o 
   3  -5   5       59.23       60.09     18.08 o 
   4  -5   5      168.69      163.08     21.17 o 
   5  -5   5       48.94       59.74     13.43 o 
   6  -5   5       30.24       42.14     23.34 o 
   7  -5   5       25.14       30.77     27.09 o 
   8  -5   5        2.34       -2.66     23.83 o 
   9  -5   5      238.85      290.90     41.00 o 
  10  -5   5       19.97       19.12     18.17 o 
  11  -5   5       76.56      116.89     26.77 o 
  12  -5   5        0.14      -23.14     23.14 o 
 -12  -4   5        7.02       40.16     33.26 o 
 -11  -4   5        0.01       11.74     11.32 o 
 -10  -4   5        5.61        2.43      7.65 o 
  -9  -4   5       70.55       48.04     10.32 o 
  -8  -4   5     2429.39     2626.37     96.86 o 
  -7  -4   5      274.39      289.21     16.36 o 
  -6  -4   5      140.78      136.41     14.21 o 
  -5  -4   5        5.23       14.80      4.66 o 
  -4  -4   5       16.33       19.54      4.38 o 
  -3  -4   5      827.82      881.28     24.49 o 
  -2  -4   5      111.41      110.94      6.84 o 
  -1  -4   5     1326.97     1622.33     51.50 o 
   0  -4   5     1416.22     1417.23     38.49 o 
   1  -4   5      417.10      398.75     39.55 o 
   2  -4   5      157.76      181.00     17.60 o 
   3  -4   5       92.68       67.18     10.43 o 
   4  -4   5      412.67      443.56     25.99 o 
   5  -4   5      162.29      186.64     26.49 o 
   6  -4   5       62.52       63.97     14.52 o 
   7  -4   5      211.22      266.16     22.63 o 
   8  -4   5       36.35       36.14     15.24 o 
   9  -4   5      100.76       93.51     19.21 o 
  10  -4   5       83.90       89.67     18.51 o 
  11  -4   5        5.97      -21.81     37.01 o 
  12  -4   5       33.27       17.48     24.74 o 
 -13  -3   5        9.25        2.78     37.62 o 
 -12  -3   5      145.46      191.71     43.06 o 
 -11  -3   5       15.31       27.83     21.17 o 
 -10  -3   5      125.53      149.48     23.40 o 
  -9  -3   5       98.05      114.28     18.75 o 
  -8  -3   5       54.24       42.73      7.68 o 
  -7  -3   5      244.60      244.13     20.08 o 
  -6  -3   5       31.89       21.19      4.96 o 
  -5  -3   5       11.72       18.08      5.43 o 
  -4  -3   5        1.21        2.08      3.95 o 
  -3  -3   5     1392.94     1464.37     56.79 o 
  -2  -3   5        0.07        6.77      4.48 o 
  -1  -3   5        6.76        2.78      3.60 o 
   0  -3   5       18.69        9.44      4.65 o 
   1  -3   5       76.88       99.65      9.32 o 
   2  -3   5       63.22       52.02      8.04 o 
   3  -3   5     2249.82     2532.77     74.48 o 
   4  -3   5     2179.55     2378.37     74.21 o 
   5  -3   5       34.74       57.73     12.18 o 
   6  -3   5       49.32       42.40     13.57 o 
   7  -3   5      161.41      156.41     42.76 o 
   8  -3   5       20.53       11.37     11.74 o 
   9  -3   5      125.10      135.46     16.06 o 
  10  -3   5       18.90       35.20     39.19 o 
  11  -3   5      607.74      636.89     91.02 o 
  12  -3   5       26.38       60.28     53.95 o 
 -13  -2   5        0.00      -29.27     33.50 o 
 -12  -2   5        3.63       44.23     25.22 o 
 -11  -2   5        1.03      -13.38     20.80 o 
 -10  -2   5      133.49      134.70     27.70 o 
  -9  -2   5       86.77      100.10     11.24 o 
  -8  -2   5       18.97       13.44      6.87 o 
  -7  -2   5        4.04       -2.64      5.71 o 
  -6  -2   5        1.83        2.21      4.59 o 
  -5  -2   5       61.82       75.67      7.19 o 
  -4  -2   5     3159.19     3642.98     92.45 o 
  -3  -2   5        0.06        0.32      3.22 o 
  -2  -2   5      210.20      235.85     10.92 o 
  -1  -2   5      926.39      876.38     21.92 o 
   0  -2   5     1052.03     1091.07     28.53 o 
   1  -2   5      679.04      601.34     33.38 o 
   2  -2   5     3595.63     3793.49    103.70 o 
   3  -2   5     1968.22     2117.93     65.69 o 
   4  -2   5     2512.62     2815.97    199.40 o 
   5  -2   5        1.11       13.03      8.61 o 
   6  -2   5        1.98       -3.64      7.01 o 
   7  -2   5       29.32       24.50      9.03 o 
   8  -2   5      264.67      291.14     20.30 o 
   9  -2   5      286.10      214.71     24.46 o 
  10  -2   5       58.34       45.98     17.51 o 
  11  -2   5        7.51       -3.68     18.15 o 
  12  -2   5        1.02       31.64     36.53 o 
  13  -2   5        7.96       18.26     27.46 o 
 -13  -1   5       38.43       54.43     34.84 o 
 -12  -1   5       15.36       32.69     47.48 o 
 -11  -1   5       85.41       86.74     27.94 o 
 -10  -1   5       25.54       21.44     12.00 o 
  -9  -1   5      567.93      575.47     41.06 o 
  -8  -1   5      257.54      248.44     16.50 o 
  -7  -1   5      138.20      115.67      9.15 o 
  -6  -1   5      194.89      198.59     14.57 o 
  -5  -1   5      555.77      559.97     16.49 o 
  -4  -1   5     1529.04     1824.12     51.76 o 
  -3  -1   5      265.28      251.84     10.23 o 
  -2  -1   5     1940.26     1930.33     43.11 o 
  -1  -1   5      429.72      409.14     14.87 o 
   0  -1   5      174.21      147.34     13.57 o 
   1  -1   5       97.81       98.66      7.44 o 
   2  -1   5      420.72      423.03     20.38 o 
   3  -1   5     2755.51     3097.03     85.70 o 
   4  -1   5      281.20      319.09     47.48 o 
   5  -1   5      524.63      545.41     24.60 o 
   6  -1   5       89.13      116.15     11.11 o 
   7  -1   5        2.43       12.07     11.91 o 
   8  -1   5       48.87       25.51      9.85 o 
   9  -1   5       14.54       17.10     10.31 o 
  10  -1   5      340.58      417.39     37.04 o 
  11  -1   5       11.39       24.61     29.33 o 
  12  -1   5       39.83       36.31     19.54 o 
  13  -1   5       23.25       66.03     32.84 o 
 -13   0   5       65.01       68.36     21.01 o 
 -12   0   5       11.48       17.50     30.42 o 
 -11   0   5        0.18       -2.49     15.69 o 
 -10   0   5       15.95       57.07     12.63 o 
  -9   0   5       35.22       27.68     10.77 o 
  -8   0   5       84.86       84.02     12.20 o 
  -7   0   5      264.60      221.90     22.80 o 
  -6   0   5      224.52      218.42     19.19 o 
  -5   0   5     1292.40     1444.89     42.75 o 
  -4   0   5      680.99      653.75     17.63 o 
  -3   0   5      135.42      131.96      6.61 o 
  -2   0   5        4.17        6.03      4.84 o 
  -1   0   5        0.54        1.83      4.51 o 
   0   0   5     2301.41     2286.12     55.29 o 
   1   0   5    40202.26    41200.13   1354.34 o 
   2   0   5     9693.01     9951.69    251.19 o 
   3   0   5     3941.10     3769.48     86.57 o 
   4   0   5       68.43       69.29      8.04 o 
   5   0   5       65.02       57.95      7.12 o 
   6   0   5        0.54       -4.79      5.76 o 
   7   0   5        1.13        9.98      6.38 o 
   8   0   5      921.66     1003.82     56.08 o 
   9   0   5      355.69      380.62     22.71 o 
  10   0   5       56.64        1.06     11.78 o 
  11   0   5       71.87      167.92     48.32 o 
  12   0   5       29.15       18.09     34.23 o 
  13   0   5       12.37        0.89     16.73 o 
 -13   1   5       25.43       10.21     51.89 o 
 -12   1   5       48.22        9.87     20.66 o 
 -11   1   5       28.71       23.94     16.38 o 
 -10   1   5        4.04        0.10     31.93 o 
  -9   1   5        3.23       31.37     11.29 o 
  -8   1   5      342.08      377.79     22.85 o 
  -7   1   5        0.25       -1.71      7.86 o 
  -6   1   5       69.04       67.14      7.78 o 
  -5   1   5       19.87        2.00      6.14 o 
  -4   1   5       77.00       65.00      9.98 o 
  -3   1   5      103.56      102.57     11.37 o 
  -2   1   5       39.17       36.01      3.35 o 
  -1   1   5      219.52      194.37     11.77 o 
   0   1   5     5412.84     5226.17    214.70 o 
   1   1   5    10444.76     9882.63    408.67 o 
   2   1   5      291.63      323.62     11.57 o 
   3   1   5      539.78      497.55     15.94 o 
   4   1   5     1556.94     1753.52     42.84 o 
   5   1   5      291.69      321.87     13.76 o 
   6   1   5      657.10      692.34     23.84 o 
   7   1   5        6.86       10.12      6.69 o 
   8   1   5       23.92       12.81      7.28 o 
   9   1   5      166.52      164.02     15.14 o 
  10   1   5      302.21      304.12     27.89 o 
  11   1   5       31.06       22.22     17.42 o 
  12   1   5        9.22       -7.97     14.28 o 
  13   1   5        2.28       13.67     38.34 o 
 -13   2   5        2.84       58.30     44.03 o 
 -12   2   5        7.69      -14.81     21.34 o 
 -11   2   5       25.41        9.81     15.78 o 
 -10   2   5        0.91      -14.06     14.06 o 
  -9   2   5      292.96      302.48     24.01 o 
  -8   2   5      474.38      460.81     23.21 o 
  -7   2   5      289.36      265.71     18.01 o 
  -6   2   5      192.08      203.24     17.46 o 
  -5   2   5       14.74        7.24      7.50 o 
  -4   2   5      188.16      217.61     11.03 o 
  -3   2   5       35.40       34.65      5.38 o 
  -2   2   5      966.80      921.85     31.76 o 
  -1   2   5     2721.90     2648.59     76.22 o 
   0   2   5    19005.22    19836.55    872.15 o 
   1   2   5     2765.82     2852.13    103.54 o 
   2   2   5      268.88      290.72     15.05 o 
   3   2   5      680.79      693.75     19.23 o 
   4   2   5      610.94      606.26     17.19 o 
   5   2   5      221.62      235.22     10.16 o 
   6   2   5      108.56       90.26      8.98 o 
   7   2   5      456.23      438.75     21.24 o 
   8   2   5      944.93     1050.26     48.72 o 
   9   2   5       88.38       77.58     18.29 o 
  10   2   5       79.15       99.22     15.79 o 
  11   2   5        0.16       -8.02     13.97 o 
  12   2   5        5.04        9.76     15.44 o 
  13   2   5        2.61       -6.89     37.25 o 
 -13   3   5        0.07       23.04     22.21 o 
 -12   3   5       19.23       28.75     28.18 o 
 -11   3   5       15.17       12.83     16.38 o 
 -10   3   5        3.78      -11.49     19.11 o 
  -9   3   5      246.76      281.43     20.98 o 
  -8   3   5       19.15        7.41     10.04 o 
  -7   3   5      594.52      598.62     26.25 o 
  -6   3   5        0.02       -5.71      6.66 o 
  -5   3   5      191.52      188.71     12.76 o 
  -4   3   5      552.06      576.20     26.48 o 
  -3   3   5      543.55      532.61     23.22 o 
  -2   3   5      111.15      116.11      9.88 o 
  -1   3   5        4.15        0.86      8.65 o 
   0   3   5     3345.08     3151.38     65.39 o 
   1   3   5      250.62      273.79      8.04 o 
   2   3   5     3031.48     2986.83    109.52 o 
   3   3   5        0.00        3.87      3.38 o 
   4   3   5        1.61       -0.05      5.67 o 
   5   3   5      543.85      551.25     16.63 o 
   6   3   5        7.72       10.48      4.61 o 
   7   3   5        0.23       -2.10      5.88 o 
   8   3   5       35.27       30.23      9.03 o 
   9   3   5       13.82       13.98     18.71 o 
  10   3   5       12.74       13.06      6.51 o 
  11   3   5        0.52       -1.71     16.39 o 
  12   3   5        1.20       45.96     36.17 o 
 -12   4   5        6.22       24.48     24.09 o 
 -11   4   5        0.10        5.73     16.34 o 
 -10   4   5        2.03       26.26     18.02 o 
  -9   4   5       46.26       46.62     18.39 o 
  -8   4   5        0.03       -9.87      9.87 o 
  -7   4   5      141.36      145.13     14.35 o 
  -6   4   5     1051.15     1102.66     44.87 o 
  -5   4   5      147.92      165.14     16.86 o 
  -4   4   5      161.53      210.38     18.93 o 
  -3   4   5     1879.97     1965.99     62.18 o 
  -2   4   5      306.65      267.01     17.95 o 
  -1   4   5       15.71       13.64      9.37 o 
   0   4   5     2055.34     2082.72     51.77 o 
   1   4   5       10.16        5.34      2.71 o 
   2   4   5       77.18       63.81      5.57 o 
   3   4   5      173.29      155.23      6.76 o 
   4   4   5       63.06       46.93      6.20 o 
   5   4   5      756.37      807.25     25.63 o 
   6   4   5      565.56      589.49     21.26 o 
   7   4   5       43.86       43.94      6.23 o 
   8   4   5       88.89       92.66     10.95 o 
   9   4   5        2.30        3.49      5.73 o 
  10   4   5        8.39       -6.10     19.59 o 
  11   4   5        1.79       -7.02     30.84 o 
  12   4   5       97.40      115.88     41.85 o 
 -12   5   5       30.47       15.95     25.13 o 
 -11   5   5        2.15       16.97     19.54 o 
 -10   5   5        6.51       -6.24     15.48 o 
  -9   5   5      159.17      202.16     35.86 o 
  -8   5   5        0.06       -8.32     12.70 o 
  -7   5   5      706.63      701.88     96.40 o 
  -6   5   5        2.16        7.29     24.31 o 
  -5   5   5        0.00        3.40     12.34 o 
  -4   5   5      111.45       98.84     12.84 o 
  -3   5   5       11.19       19.44      9.20 o 
  -2   5   5     1169.83     1278.91     42.26 o 
  -1   5   5        0.35       -1.30      5.02 o 
   0   5   5      405.24      377.68     15.05 o 
   1   5   5      218.25      217.18      8.33 o 
   2   5   5       15.28       11.14      3.34 o 
   3   5   5      787.56      779.17     21.29 o 
   4   5   5      331.71      331.67     10.84 o 
   5   5   5     2447.30     2723.40     70.59 o 
   6   5   5       43.69       30.85      6.59 o 
   7   5   5       23.14       19.85      5.00 o 
   8   5   5       72.44       79.63     10.41 o 
   9   5   5        3.47        0.21      7.48 o 
  10   5   5       63.28       76.93     30.72 o 
  11   5   5      116.22       96.52     34.96 o 
  12   5   5       18.96      114.67     57.33 o 
 -12   6   5       41.02       86.82     26.25 o 
 -11   6   5       10.11       -2.05     23.40 o 
 -10   6   5       70.25       50.33     35.68 o 
  -9   6   5       82.81       60.42     19.23 o 
  -8   6   5      275.10      327.67     43.42 o 
  -7   6   5      256.24      180.65     20.58 o 
  -6   6   5       18.36       10.52     11.97 o 
  -5   6   5      721.30      787.23     39.81 o 
  -4   6   5      968.03     1034.59     43.58 o 
  -3   6   5        9.72        6.46     10.16 o 
  -2   6   5       71.18       59.01     13.67 o 
  -1   6   5      353.69      412.24     18.04 o 
   0   6   5      464.26      424.66     28.02 o 
   1   6   5      659.89      763.78     29.01 o 
   2   6   5      403.51      435.94     11.74 o 
   3   6   5      167.25      190.30      9.08 o 
   4   6   5       35.81       34.16      4.16 o 
   5   6   5      225.92      244.44     10.22 o 
   6   6   5       29.53       20.37      3.20 o 
   7   6   5      239.57      221.91     18.71 o 
   8   6   5      463.62      422.79     49.41 o 
   9   6   5       13.01       22.95     35.32 o 
  10   6   5      310.67      333.38     36.89 o 
  11   6   5        0.34        7.89     20.17 o 
  12   6   5        1.62       13.66     33.87 o 
 -11   7   5       17.06       16.04     22.49 o 
 -10   7   5       26.51      -22.09     22.09 o 
  -9   7   5        0.96      -17.90     24.19 o 
  -8   7   5        1.05      -20.44     21.65 o 
  -7   7   5      187.83      237.56     30.72 o 
  -6   7   5       57.40       49.43     17.69 o 
  -5   7   5       53.65       51.92     43.24 o 
  -4   7   5       56.66       74.77     15.75 o 
  -3   7   5      205.97      240.54     21.03 o 
  -2   7   5      259.42      292.54     42.94 o 
  -1   7   5       54.10       45.93     13.08 o 
   0   7   5       95.50       86.24     10.66 o 
   1   7   5      921.63      973.25     31.30 o 
   2   7   5       26.91       18.05      6.12 o 
   3   7   5      180.53      175.50     10.42 o 
   4   7   5      103.52       99.87      6.61 o 
   5   7   5        9.59        4.96      5.39 o 
   6   7   5       22.97       52.02     19.41 o 
   7   7   5      260.52      270.30     25.20 o 
   8   7   5        0.01      -13.31     18.63 o 
   9   7   5       98.75       96.32     22.51 o 
  10   7   5       59.55       33.44     21.24 o 
  11   7   5       15.30       40.38     79.17 o 
  12   7   5        0.09       -9.56     36.77 o 
 -11   8   5        1.96       10.40     24.79 o 
 -10   8   5       22.07       22.37     23.40 o 
  -9   8   5        9.22       24.31     26.85 o 
  -8   8   5       29.36       25.52     22.98 o 
  -7   8   5       24.64       16.57     24.31 o 
  -6   8   5      211.70      234.05     37.13 o 
  -5   8   5       63.24       98.85     18.86 o 
  -4   8   5      159.98      148.46     21.17 o 
  -3   8   5      163.09      183.73     19.18 o 
  -2   8   5      200.84      181.99     18.01 o 
  -1   8   5       55.71       35.32     11.26 o 
   0   8   5        8.15       -4.25     14.93 o 
   1   8   5      955.79     1081.09     44.93 o 
   2   8   5      213.32      192.62     13.03 o 
   3   8   5        3.47        1.34      5.70 o 
   4   8   5       91.35       87.41      7.70 o 
   5   8   5        0.03       -2.73      2.73 o 
   6   8   5      201.28      260.21     25.18 o 
   7   8   5      147.90      191.71     37.50 o 
   8   8   5       25.39       26.73     24.07 o 
   9   8   5       27.07       14.64     22.62 o 
  10   8   5        6.68       14.64     29.39 o 
  11   8   5        5.47       40.28     32.17 o 
 -10   9   5        0.02      -29.51     43.54 o 
  -9   9   5       18.72       12.82     33.26 o 
  -8   9   5      186.14       97.13     35.80 o 
  -7   9   5      169.11      168.73     34.47 o 
  -6   9   5       33.96       46.08     24.31 o 
  -5   9   5       16.28        0.00     19.23 o 
  -4   9   5      821.87      845.32     95.19 o 
  -3   9   5      736.13      862.57     73.30 o 
  -2   9   5      837.79      901.59     35.06 o 
  -1   9   5       94.88      101.87     22.52 o 
   0   9   5      264.50      267.88     16.91 o 
   1   9   5      114.08      110.40     12.11 o 
   2   9   5        2.70       -1.43      6.77 o 
   3   9   5      531.15      591.43     22.74 o 
   4   9   5       14.64       13.38      6.76 o 
   5   9   5       56.77       43.50     10.70 o 
   6   9   5      507.64      500.88     47.66 o 
   7   9   5       49.22       22.86     20.20 o 
   8   9   5       11.34        0.00     20.08 o 
   9   9   5        0.75       15.97     25.28 o 
  10   9   5       31.47       15.97     35.92 o 
  11   9   5       17.09      -32.05     32.05 o 
  -9  10   5        2.66       28.18     33.26 o 
  -8  10   5        2.72       37.13     29.39 o 
  -7  10   5       26.67       -3.87     38.46 o 
  -6  10   5      106.79       79.47     38.46 o 
  -5  10   5       24.71       71.85     25.64 o 
  -4  10   5      137.87      156.88     33.50 o 
  -3  10   5      151.68      196.31     24.94 o 
  -2  10   5      207.31      240.64     19.05 o 
  -1  10   5       68.28       61.50     11.81 o 
   0  10   5      454.44      451.87     26.38 o 
   1  10   5      795.08      893.81     36.33 o 
   2  10   5      176.56      179.43     16.36 o 
   3  10   5        0.05       -6.53      6.53 o 
   4  10   5        7.75       17.03      6.21 o 
   5  10   5       35.92       37.43      9.45 o 
   6  10   5      144.27      160.02     31.45 o 
   7  10   5      143.08      125.91     35.20 o 
   8  10   5        0.48       28.18     29.51 o 
   9  10   5        0.54       21.41     30.72 o 
  10  10   5        0.18        7.98     31.93 o 
  -8  11   5       64.70       35.92     46.21 o 
  -7  11   5        0.15       20.56     30.72 o 
  -6  11   5       50.35       37.25     29.51 o 
  -5  11   5       17.15       10.28     25.64 o 
  -4  11   5        0.56       19.35     25.76 o 
  -3  11   5      166.73      181.07     34.96 o 
  -2  11   5        0.28        1.67     15.04 o 
  -1  11   5      173.59      161.08     17.30 o 
   0  11   5       51.44       54.69     14.53 o 
   1  11   5      132.99      121.26     14.51 o 
   2  11   5       10.50        9.36      9.77 o 
   3  11   5       11.45       -9.46     11.31 o 
   4  11   5       44.17       40.76      8.95 o 
   5  11   5      105.80      103.06     12.94 o 
   6  11   5      235.95      209.98     39.79 o 
   7  11   5        1.59      -21.77     21.77 o 
   8  11   5       22.23       16.21     29.63 o 
   9  11   5        2.19      -21.41     29.39 o 
  -8  12   5       17.86       14.15     37.25 o 
  -7  12   5       18.88      -19.23     30.84 o 
  -6  12   5       16.58      -12.82     30.84 o 
  -5  12   5       15.54       33.50     28.30 o 
  -4  12   5       69.12       74.87     30.96 o 
  -3  12   5       42.66       34.96     25.88 o 
  -2  12   5       53.79       54.79     26.01 o 
   0  12   5       52.88       30.36     22.50 o 
   1  12   5        0.02      -14.54     14.54 o 
   2  12   5       27.63       22.10     11.29 o 
   3  12   5        3.31       -7.30     10.25 o 
   4  12   5      118.46      109.71     21.77 o 
   5  12   5        4.10      -12.46     23.47 o 
   6  12   5      197.18      329.97     46.81 o 
   7  12   5        0.21       24.55     42.21 o 
   8  12   5       41.68       14.88     29.76 o 
  -6  13   5       34.44       21.89     37.38 o 
  -5  13   5       27.67       12.94     30.96 o 
  -4  13   5       17.09       15.48     25.88 o 
  -3  13   5       18.42       19.47     28.55 o 
  -2  13   5        4.71       30.12     26.13 o 
  -1  13   5        5.55      -21.05     21.05 o 
   0  13   5        0.42       14.64     19.96 o 
   1  13   5        4.56      -17.42     17.42 o 
   2  13   5       93.75      113.34     24.31 o 
   3  13   5       29.90       21.65     21.65 o 
   6  13   5        2.64       13.79     28.91 o 
   7  13   5        1.37       15.00     35.44 o 
  -5  14   5        4.71        7.74     37.50 o 
  -4  14   5       46.04       45.48     46.69 o 
  -3  14   5       16.65      101.72     44.39 o 
  -2  14   5        8.33       10.52     38.10 o 
  -1  14   5        7.02       18.51     26.49 o 
   0  14   5        7.66        6.65     23.95 o 
   1  14   5        6.25      -20.20     20.20 o 
   2  14   5        4.02       41.85     28.42 o 
  -2  15   5       35.77      -32.90     32.90 o 
  -1  15   5        0.26       62.29     33.14 o 
  -2 -14   6       21.41       14.88     20.32 o 
  -1 -14   6        0.71       11.97     22.74 o 
   0 -14   6        0.82      -18.63     25.28 o 
   1 -14   6        3.12       59.51     43.66 o 
   2 -14   6        4.89       33.02     33.02 o 
   3 -14   6       30.15       44.87     39.55 o 
   4 -14   6        0.02      -51.41     51.41 o 
  -3 -13   6       21.12       15.00     17.78 o 
  -2 -13   6       11.19       43.06     28.30 o 
  -1 -13   6       20.52       29.27     19.96 o 
   0 -13   6        2.37      -10.64     21.17 o 
   1 -13   6        0.95       18.51     23.83 o 
   2 -13   6       20.52       -7.86     37.01 o 
   3 -13   6        0.73       14.51     40.88 o 
   4 -13   6        5.17       33.02     34.23 o 
   5 -13   6        4.65       23.71     35.56 o 
   6 -13   6       26.47      -10.52     35.68 o 
  -8 -12   6        0.24      -33.87     33.87 o 
  -7 -12   6       24.36       11.01     32.90 o 
  -6 -12   6        9.39       40.16     30.48 o 
  -4 -12   6       25.11       -2.78     13.91 o 
  -3 -12   6        7.95        4.11     13.67 o 
  -2 -12   6        8.38        8.10     20.08 o 
  -1 -12   6        8.79      -22.62     25.28 o 
   0 -12   6        0.88       -2.66     17.18 o 
   1 -12   6       14.40       67.37     33.02 o 
   2 -12   6        6.49       -7.86     19.84 o 
   3 -12   6        0.33       62.05     26.37 o 
   4 -12   6       52.01        5.32     26.37 o 
   5 -12   6       58.14       56.73     34.35 o 
   6 -12   6      145.18       37.01     38.34 o 
   7 -12   6       11.66       33.02     39.55 o 
  -9 -11   6        0.54       10.64     34.71 o 
  -8 -11   6        5.07       13.55     33.75 o 
  -7 -11   6        5.48      -36.89     36.89 o 
  -6 -11   6        1.75       16.57     31.81 o 
  -5 -11   6       35.00       49.26     16.57 o 
  -4 -11   6       48.63       41.49     20.80 o 
  -3 -11   6       19.26       19.99     11.19 o 
  -2 -11   6      765.05      856.38     52.85 o 
  -1 -11   6      156.47      157.83     18.38 o 
   0 -11   6       55.10       20.45     14.20 o 
   1 -11   6        1.34      -17.18     17.18 o 
   2 -11   6       51.20       76.69     26.49 o 
   3 -11   6        0.02      -34.35     34.35 o 
   4 -11   6       29.98       38.34     29.03 o 
   5 -11   6      312.77      336.74     54.19 o 
   6 -11   6       16.00      -17.18     27.70 o 
   7 -11   6       57.49       67.37     38.34 o 
   8 -11   6        0.76      -37.01     37.01 o 
  -9 -10   6       11.89       11.97     35.92 o 
  -8 -10   6        2.69       40.40     38.95 o 
  -7 -10   6        2.24        9.56     27.22 o 
  -6 -10   6        1.66       -5.48     17.90 o 
  -5 -10   6       48.96       53.65     14.18 o 
  -4 -10   6      271.05      309.66     20.67 o 
  -3 -10   6        5.41       26.08     14.15 o 
  -2 -10   6      262.37      297.98     39.73 o 
  -1 -10   6      125.42      140.54     21.35 o 
   0 -10   6       63.72       65.82     33.93 o 
   1 -10   6      141.67      144.73     20.27 o 
   2 -10   6      135.31      141.64     29.15 o 
   3 -10   6      256.78      295.01     42.33 o 
   4 -10   6      132.86      103.18     30.36 o 
   5 -10   6      125.85      149.38     38.34 o 
   6 -10   6        0.40        9.19     35.68 o 
   7 -10   6       12.26      -15.85     31.69 o 
   8 -10   6        1.41       34.35     46.21 o 
   9 -10   6       14.07       39.55     38.22 o 
 -10  -9   6        0.04       32.90     46.08 o 
  -9  -9   6        9.82      -13.31     26.49 o 
  -8  -9   6        0.09      -21.41     25.40 o 
  -7  -9   6        0.15        2.21      8.56 o 
  -6  -9   6        8.38        5.71      6.80 o 
  -5  -9   6       12.32       20.79      9.22 o 
  -4  -9   6      339.07      342.90     19.91 o 
  -3  -9   6       63.47       61.16      9.07 o 
  -2  -9   6       78.39       74.32     14.90 o 
  -1  -9   6       35.32       44.49     16.87 o 
   0  -9   6       42.84       46.77     16.36 o 
   1  -9   6       90.22      114.07     31.56 o 
   2  -9   6      126.94      131.56     21.37 o 
   3  -9   6       16.21       60.96     23.83 o 
   4  -9   6       92.57      105.96     25.16 o 
   5  -9   6        2.01        7.98     30.48 o 
   6  -9   6      161.75      153.37     35.68 o 
   7  -9   6      113.15       93.86     34.35 o 
   8  -9   6        0.47        3.99     29.03 o 
   9  -9   6        2.10       17.18     35.56 o 
  10  -9   6        2.18       -9.19     34.11 o 
 -11  -8   6        5.20        6.53     34.23 o 
 -10  -8   6        2.78      -19.72     42.09 o 
  -9  -8   6        4.38        9.19     25.04 o 
  -8  -8   6        0.19        6.25      6.19 o 
  -7  -8   6        1.36        6.80     10.16 o 
  -6  -8   6      155.34      176.43     24.24 o 
  -5  -8   6      162.57      167.49     16.64 o 
  -4  -8   6      215.64      205.03     16.08 o 
  -3  -8   6       21.58       13.23      9.69 o 
  -2  -8   6       18.46        9.15      8.90 o 
  -1  -8   6        6.97       -7.32      7.84 o 
   0  -8   6      337.88      314.80     19.14 o 
   1  -8   6        5.83       15.09      8.83 o 
   2  -8   6       82.36      101.62     29.43 o 
   3  -8   6       78.18       88.67     15.28 o 
   4  -8   6      346.31      419.76     32.76 o 
   5  -8   6      131.43      140.43     29.15 o 
   6  -8   6      237.51      255.46     31.81 o 
   7  -8   6       10.63       14.51     22.50 o 
   8  -8   6       10.96      -22.50     22.50 o 
   9  -8   6        3.50       22.38     34.23 o 
  10  -8   6        3.52       -7.86     30.24 o 
 -11  -7   6       12.43      -17.18     31.57 o 
 -10  -7   6        1.56      -11.85     26.37 o 
  -9  -7   6        7.90       36.89     27.70 o 
  -8  -7   6       26.00       36.74      9.41 o 
  -7  -7   6       85.85      109.77     21.54 o 
  -6  -7   6      433.52      457.73     20.56 o 
  -5  -7   6     1706.94     1929.38    114.16 o 
  -4  -7   6      903.82      887.88     32.51 o 
  -3  -7   6      346.28      352.22     20.41 o 
  -2  -7   6        2.04        2.80      5.31 o 
  -1  -7   6       46.77       55.94     18.17 o 
   0  -7   6        3.68       -6.80      6.80 o 
   1  -7   6       51.48       35.45     10.30 o 
   2  -7   6      398.41      473.85     27.78 o 
   3  -7   6      283.87      283.98     45.12 o 
   4  -7   6      193.95      129.04     19.67 o 
   5  -7   6        6.78       -7.70     12.44 o 
   6  -7   6      116.66       92.77     23.83 o 
   7  -7   6       38.74       78.02     27.82 o 
   8  -7   6      114.06       92.41     30.36 o 
   9  -7   6      151.56      204.05     36.89 o 
  10  -7   6        0.02       -7.86     30.24 o 
  11  -7   6        9.62       33.99     35.32 o 
 -12  -6   6       26.95       46.57     37.25 o 
 -11  -6   6        0.71       37.01     33.14 o 
 -10  -6   6        3.38       32.90     30.36 o 
  -9  -6   6        0.04       -9.16      9.16 o 
  -8  -6   6       10.37       20.40     12.48 o 
  -7  -6   6        2.31        9.53      6.04 o 
  -6  -6   6     4090.00     4482.60    162.87 o 
  -5  -6   6     1140.83     1224.84     57.37 o 
  -4  -6   6       21.08       22.94      7.63 o 
  -3  -6   6      269.87      301.96     13.50 o 
  -2  -6   6       27.14       23.41      6.63 o 
  -1  -6   6     1174.40     1346.60     41.79 o 
   0  -6   6      706.16      754.70     41.55 o 
   1  -6   6     5539.96     6358.88    148.87 o 
   2  -6   6     1143.17     1257.46    136.92 o 
   3  -6   6        2.24        4.86     10.79 o 
   4  -6   6      224.24      230.35     20.84 o 
   5  -6   6      169.27      175.09     20.98 o 
   6  -6   6        9.12       19.10     14.91 o 
   7  -6   6       17.94       15.85     19.84 o 
   8  -6   6      179.62      244.21     34.35 o 
   9  -6   6       71.94       38.22     27.70 o 
  10  -6   6       27.58       -7.86     24.92 o 
  11  -6   6       13.87      -11.73     34.84 o 
 -12  -5   6        0.23       14.76     33.50 o 
 -11  -5   6        0.08       -2.66     30.60 o 
 -10  -5   6       13.75       18.27     11.04 o 
  -9  -5   6       10.97       12.42      8.16 o 
  -8  -5   6      115.10       86.54      9.30 o 
  -7  -5   6       21.36       28.43      7.22 o 
  -6  -5   6      364.19      374.67     21.88 o 
  -5  -5   6       50.13       51.77      7.75 o 
  -4  -5   6       17.69        7.22      4.92 o 
  -3  -5   6      323.99      337.11     25.14 o 
  -2  -5   6        1.94       -2.71      5.47 o 
  -1  -5   6      393.82      409.35     18.48 o 
   0  -5   6      720.10      784.16     25.18 o 
   1  -5   6       43.14       46.59      8.83 o 
   2  -5   6       14.72       25.99      9.35 o 
   3  -5   6      127.52      129.64     16.08 o 
   4  -5   6       12.64        8.35     17.96 o 
   5  -5   6       26.02       17.40     11.73 o 
   6  -5   6      798.88      881.65     44.50 o 
   7  -5   6      109.26       87.29     20.66 o 
   8  -5   6      101.64       73.90     26.37 o 
   9  -5   6       13.91       23.71     23.71 o 
  10  -5   6        4.50       -3.05     23.89 o 
  11  -5   6      154.83      190.22     29.03 o 
  12  -5   6        0.35      -16.86     60.30 o 
 -11  -4   6       62.54       83.70     21.53 o 
 -10  -4   6      186.65      220.26     23.83 o 
  -9  -4   6       49.76       51.68     12.26 o 
  -8  -4   6        0.46        3.02      6.45 o 
  -7  -4   6       82.61       87.17     10.09 o 
  -6  -4   6        2.15       -0.81      5.94 o 
  -5  -4   6      237.05      218.75     11.46 o 
  -4  -4   6       21.02       11.80      4.97 o 
  -3  -4   6      188.26      164.71      8.79 o 
  -2  -4   6     2078.84     2307.35     49.80 o 
  -1  -4   6     2304.66     2345.85     58.24 o 
   0  -4   6      548.72      578.53     19.29 o 
   1  -4   6     1172.83     1235.11     41.80 o 
   2  -4   6        0.33       11.43      7.61 o 
   3  -4   6       93.35       83.28     12.10 o 
   4  -4   6      370.42      382.14     23.47 o 
   5  -4   6      417.52      495.35     27.54 o 
   6  -4   6       55.24       47.60     13.39 o 
   7  -4   6      215.06      223.72     23.85 o 
   8  -4   6        2.68        4.36     13.85 o 
   9  -4   6      207.85      214.06     63.86 o 
  10  -4   6        8.19        7.40     17.80 o 
  11  -4   6       57.90       96.09     27.44 o 
  12  -4   6        9.35       23.75     35.26 o 
 -12  -3   6        0.86      -12.46     29.15 o 
 -11  -3   6        0.12      -16.84     16.84 o 
 -10  -3   6        2.68        5.03     10.79 o 
  -9  -3   6      320.14      302.59     24.16 o 
  -8  -3   6       23.27       23.47     13.02 o 
  -7  -3   6       32.28       47.68     14.34 o 
  -6  -3   6      214.64      267.18     20.30 o 
  -5  -3   6      413.27      402.25     14.66 o 
  -4  -3   6      172.45      184.87      8.90 o 
  -3  -3   6        0.05        2.15      4.14 o 
  -2  -3   6     1156.91     1336.50     30.16 o 
  -1  -3   6       40.80       38.18      5.01 o 
   0  -3   6      206.22      209.53     10.55 o 
   1  -3   6      766.93      884.24     41.12 o 
   2  -3   6       53.21       65.57      9.30 o 
   3  -3   6      904.05      965.37     35.86 o 
   4  -3   6        9.05       -8.86      8.86 o 
   5  -3   6      115.67       94.76     13.42 o 
   6  -3   6       67.64       64.08     12.59 o 
   7  -3   6        8.90        3.09     11.42 o 
   8  -3   6       33.87       35.45     12.89 o 
   9  -3   6      220.29      269.02     29.06 o 
  10  -3   6       50.05       35.20     26.61 o 
  11  -3   6       73.32       34.27     30.48 o 
  12  -3   6       45.85       73.41     23.64 o 
 -13  -2   6       34.70       41.85     36.29 o 
 -12  -2   6       10.94       33.75     22.92 o 
 -11  -2   6       20.21       27.48     20.62 o 
 -10  -2   6      375.84      404.76     41.46 o 
  -9  -2   6       15.39       -0.49     10.55 o 
  -8  -2   6       26.04       24.11      9.09 o 
  -7  -2   6       23.79       21.03      6.83 o 
  -6  -2   6        3.93        1.81      5.07 o 
  -5  -2   6        4.68        6.18      8.21 o 
  -4  -2   6       33.96       44.64      6.33 o 
  -3  -2   6     3087.44     3123.29    121.14 o 
  -2  -2   6      148.97      153.42      8.66 o 
  -1  -2   6      171.76      147.05     12.48 o 
   0  -2   6      715.15      776.64     26.23 o 
   1  -2   6       12.26       12.13     15.30 o 
   2  -2   6        4.31       10.95      6.06 o 
   3  -2   6      291.14      318.94     22.32 o 
   4  -2   6     1680.56     1719.52     56.56 o 
   5  -2   6     2061.22     2347.21     79.43 o 
   6  -2   6      432.36      410.40     32.66 o 
   7  -2   6       45.18       40.48      9.80 o 
   8  -2   6      360.48      397.85     24.60 o 
   9  -2   6       88.41       93.80     47.11 o 
  10  -2   6       90.30       80.26     22.11 o 
  11  -2   6       67.28       45.70     16.72 o 
  12  -2   6       74.57      128.94     26.40 o 
  13  -2   6        1.80       19.35     25.76 o 
 -12  -1   6       29.51       14.79     16.52 o 
 -11  -1   6        5.45        2.52     13.43 o 
 -10  -1   6      357.52      438.88     28.04 o 
  -9  -1   6      392.38      445.80     24.75 o 
  -8  -1   6      299.88      331.09     18.52 o 
  -7  -1   6     1017.38     1090.43     33.65 o 
  -6  -1   6      182.06      169.62     21.05 o 
  -5  -1   6      301.25      317.93     25.46 o 
  -4  -1   6     2105.06     2326.00     49.90 o 
  -3  -1   6      518.54      506.46     22.21 o 
  -2  -1   6        2.77        4.30      2.79 o 
  -1  -1   6       38.61       32.67      4.25 o 
   0  -1   6       61.42       51.49      4.56 o 
   1  -1   6     1691.79     1788.22     55.81 o 
   2  -1   6      286.54      278.98     13.49 o 
   3  -1   6     2543.04     2793.26     79.00 o 
   4  -1   6     4013.36     4611.37    126.67 o 
   5  -1   6      470.13      480.77     25.04 o 
   6  -1   6       36.37       32.67     11.95 o 
   7  -1   6        0.15       -5.96      8.66 o 
   8  -1   6      256.86      236.45     19.30 o 
   9  -1   6      152.61      156.73     39.59 o 
  10  -1   6      764.84      816.54     53.36 o 
  11  -1   6      434.57      485.08    133.41 o 
  12  -1   6       25.14       56.37     25.46 o 
  13  -1   6       23.25       23.22     32.17 o 
 -13   0   6       46.34       80.95     29.21 o 
 -12   0   6        0.62       14.61     25.10 o 
 -11   0   6       13.73       23.90     29.27 o 
 -10   0   6       80.09       79.77     16.04 o 
  -9   0   6       11.26        3.83     10.53 o 
  -8   0   6      133.23      143.59     13.73 o 
  -7   0   6       55.62       46.23     16.09 o 
  -6   0   6      180.06      177.58     23.35 o 
  -5   0   6      975.65     1015.53     23.41 o 
  -4   0   6     1773.88     1798.20     39.28 o 
  -3   0   6      590.92      585.79     17.84 o 
  -2   0   6      157.71      169.14      7.21 o 
  -1   0   6       69.06       62.00      4.31 o 
   0   0   6      577.37      633.70     17.57 o 
   1   0   6       44.40       44.36      6.97 o 
   2   0   6     5792.05     6140.84    172.14 o 
   3   0   6     1013.23     1055.36     31.81 o 
   4   0   6      580.16      537.06     18.99 o 
   5   0   6        9.88        2.78      6.27 o 
   6   0   6      307.89      296.75     15.35 o 
   7   0   6      192.75      190.73     17.22 o 
   8   0   6      289.22      305.43     43.97 o 
   9   0   6      892.51      955.94     40.07 o 
  10   0   6        2.31       -1.74     36.65 o 
  11   0   6      140.32      150.99     20.76 o 
  12   0   6        0.38        4.70     19.78 o 
  13   0   6       19.77       -9.56     40.76 o 
 -13   1   6       20.67       17.92     23.77 o 
 -12   1   6        0.03        3.67     18.40 o 
 -11   1   6        0.08      -17.30     17.30 o 
 -10   1   6       38.52       55.12     17.28 o 
  -9   1   6       26.83       16.17     10.01 o 
  -8   1   6      550.91      590.59     35.47 o 
  -7   1   6      197.12      213.78     15.00 o 
  -6   1   6        1.24        3.66      7.80 o 
  -5   1   6      231.21      205.10     15.61 o 
  -4   1   6      100.75       93.92      7.74 o 
  -3   1   6      819.29      879.63     22.54 o 
  -2   1   6      140.15      141.64      8.15 o 
  -1   1   6      596.12      543.71     24.74 o 
   0   1   6      106.41      104.39      5.28 o 
   1   1   6     1519.59     1636.15     39.66 o 
   2   1   6        0.43       -3.33      3.59 o 
   3   1   6       59.53       62.45      6.70 o 
   4   1   6      764.94      781.36     24.89 o 
   5   1   6      481.11      500.67     18.85 o 
   6   1   6      110.53      101.97      9.07 o 
   7   1   6       41.38       23.44      7.16 o 
   8   1   6       23.26       13.26     11.91 o 
   9   1   6      173.08      189.10     15.34 o 
  10   1   6      204.77      227.53     33.39 o 
  11   1   6        9.28       16.60     16.94 o 
  12   1   6        0.47      -13.96     17.93 o 
 -13   2   6       15.56       12.59     34.47 o 
 -12   2   6        7.90      -25.68     49.47 o 
 -11   2   6       60.48       86.82     18.75 o 
 -10   2   6       16.54      -10.77     15.95 o 
  -9   2   6       30.88        9.34     11.05 o 
  -8   2   6      196.71      174.97     15.00 o 
  -7   2   6      334.41      325.58     16.58 o 
  -6   2   6      139.52      155.34     12.91 o 
  -5   2   6      123.47      106.91      9.57 o 
  -4   2   6       74.03       68.45      7.06 o 
  -3   2   6      663.66      792.99     25.57 o 
  -2   2   6      750.83      781.50     27.51 o 
  -1   2   6       17.16       18.07      2.44 o 
   0   2   6    11742.98    11291.34    315.72 o 
   1   2   6     4085.18     4116.95    169.69 o 
   2   2   6      105.86       89.09      5.76 o 
   3   2   6       18.29       21.74      5.98 o 
   4   2   6      628.94      619.65     17.97 o 
   5   2   6        8.78        3.79      5.03 o 
   6   2   6      106.32      106.04      9.06 o 
   7   2   6      187.46      181.69     14.49 o 
   8   2   6     1069.06     1174.55     43.17 o 
   9   2   6       50.45       33.19      9.52 o 
  10   2   6       22.58       25.31     11.64 o 
  11   2   6        9.05        8.06     22.74 o 
  12   2   6       15.66      -29.03     29.03 o 
 -12   3   6       19.77        6.03     46.57 o 
 -11   3   6        0.23       -0.59     16.32 o 
 -10   3   6        6.43       17.25     14.06 o 
  -9   3   6      315.74      338.95     24.53 o 
  -8   3   6        0.41       12.00      9.95 o 
  -7   3   6      198.69      201.51     15.22 o 
  -6   3   6       68.98       50.04      8.76 o 
  -5   3   6       56.35       55.75      7.92 o 
  -4   3   6      241.56      270.46     45.60 o 
  -3   3   6     1870.19     2125.14     71.85 o 
  -2   3   6        3.53       -1.02      6.06 o 
  -1   3   6     3073.90     3145.22     97.08 o 
   0   3   6       51.18       44.92      5.43 o 
   1   3   6        8.10        8.61      4.31 o 
   2   3   6      261.06      276.47      8.60 o 
   3   3   6        5.22        4.73      4.15 o 
   4   3   6      228.63      238.33     10.25 o 
   5   3   6      122.49      132.91      8.15 o 
   6   3   6      534.83      520.83     24.32 o 
   7   3   6      149.15      141.99     10.44 o 
   8   3   6      142.12      110.62     11.56 o 
   9   3   6        2.61       15.19      7.35 o 
  10   3   6       62.78       41.97     12.34 o 
  11   3   6        8.48       21.44     18.57 o 
  12   3   6        0.08       -4.23     34.84 o 
 -12   4   6       39.05       86.43     27.07 o 
 -11   4   6       27.10       -4.02     17.35 o 
 -10   4   6        3.29      -16.06     16.06 o 
  -9   4   6       79.60       77.30     26.25 o 
  -8   4   6        1.36       -9.12      9.91 o 
  -7   4   6      166.15      182.50     15.85 o 
  -6   4   6      138.76      129.88     13.02 o 
  -5   4   6      709.14      720.97     35.37 o 
  -4   4   6        4.96       26.59     10.89 o 
  -3   4   6      593.08      605.06     27.49 o 
  -2   4   6       48.04       28.56     10.30 o 
  -1   4   6      452.28      400.16     21.77 o 
   0   4   6       13.27       11.31      3.88 o 
   1   4   6       15.83       11.12      3.61 o 
   2   4   6      802.28      787.09     19.73 o 
   3   4   6      754.24      774.65     21.82 o 
   4   4   6      495.30      514.14     23.63 o 
   5   4   6        7.28        4.88      4.12 o 
   6   4   6      512.65      583.77     24.45 o 
   7   4   6       33.35       43.58     10.00 o 
   8   4   6        3.68        7.81      5.10 o 
   9   4   6        2.12        4.06     12.24 o 
  10   4   6       15.45       15.42     10.92 o 
  11   4   6       17.32       35.08     42.09 o 
  12   4   6        1.26       19.59     37.74 o 
 -12   5   6       13.06        1.82     52.80 o 
 -11   5   6        0.86       -6.45     19.64 o 
 -10   5   6       70.70       96.20     21.53 o 
  -9   5   6      113.19      133.53     37.19 o 
  -8   5   6      229.05      260.12     23.85 o 
  -7   5   6       52.32       -5.92     25.64 o 
  -6   5   6       84.42       89.83     15.93 o 
  -5   5   6       15.18       36.39     12.09 o 
  -4   5   6      190.58      231.52     20.71 o 
  -3   5   6     1241.76     1211.49    147.69 o 
  -2   5   6       68.76       64.71     10.85 o 
  -1   5   6      304.39      370.18     15.68 o 
   0   5   6       47.60       41.45      6.80 o 
   1   5   6        8.35        2.74      3.17 o 
   2   5   6      598.35      598.29     17.86 o 
   3   5   6       28.81       25.03      5.04 o 
   4   5   6       88.86       78.22      5.52 o 
   5   5   6     1051.11     1018.88     26.95 o 
   6   5   6      716.66      792.39     24.63 o 
   7   5   6       88.51       61.18      6.82 o 
   8   5   6       44.32       44.02     13.74 o 
   9   5   6        1.18       -1.49      7.80 o 
  10   5   6        2.51      -15.36     23.83 o 
  11   5   6       62.29       77.05     39.19 o 
  12   5   6       21.92        0.00     36.41 o 
 -12   6   6       44.63       24.62     37.38 o 
 -11   6   6       16.04       19.11     17.65 o 
 -10   6   6       18.21      -27.94     29.15 o 
  -9   6   6        5.86        3.01     14.82 o 
  -8   6   6      230.02      220.94     24.49 o 
  -7   6   6       11.92       42.21     17.90 o 
  -6   6   6      138.22      109.78     33.08 o 
  -5   6   6      361.93      422.57     42.58 o 
  -4   6   6       12.27       10.44     11.44 o 
  -3   6   6      766.08      742.14     33.52 o 
  -2   6   6        0.00       -2.78      8.71 o 
  -1   6   6        0.06        5.59      6.69 o 
   0   6   6      263.10      221.65     12.98 o 
   1   6   6      207.94      220.58     14.72 o 
   2   6   6      140.83      140.73      8.33 o 
   3   6   6      110.11       92.97      7.15 o 
   4   6   6      436.39      437.63     17.91 o 
   5   6   6      246.30      268.01     11.91 o 
   6   6   6       33.13       26.36      5.86 o 
   7   6   6        6.59       10.59      5.74 o 
   8   6   6      127.97      134.27     21.82 o 
   9   6   6       37.44       42.63     21.74 o 
  10   6   6       87.57       99.88     23.48 o 
  11   6   6       12.57       27.62     22.32 o 
  12   6   6       13.40       -6.95     35.26 o 
 -11   7   6       25.31       49.50     24.24 o 
 -10   7   6        0.32       36.80     27.51 o 
  -9   7   6       46.23       67.90     19.54 o 
  -8   7   6       20.87       27.94     30.48 o 
  -7   7   6       62.60       40.76     22.98 o 
  -6   7   6       29.05       19.23     20.44 o 
  -5   7   6      159.83      165.89     31.57 o 
  -4   7   6       11.24      -10.30     10.30 o 
  -3   7   6        0.65       -5.13     13.43 o 
  -2   7   6       46.41       77.25     16.75 o 
  -1   7   6        4.34       14.53      9.66 o 
   0   7   6       31.65       11.63      7.36 o 
   1   7   6      154.02      147.60     10.90 o 
   2   7   6       10.54        2.09      3.92 o 
   3   7   6       23.98       21.57      9.92 o 
   4   7   6      111.63      101.73      7.18 o 
   5   7   6       10.62       16.37     10.18 o 
   6   7   6       80.59       75.56      7.50 o 
   7   7   6        0.48       11.15     14.79 o 
   8   7   6      146.44       74.61     19.13 o 
   9   7   6      144.55      120.02     34.53 o 
  10   7   6       14.02       32.23     24.10 o 
  11   7   6        0.01      -10.14     22.57 o 
  12   7   6        0.00       44.87     35.32 o 
 -11   8   6       28.20       11.10     31.99 o 
 -10   8   6        2.81       32.14     21.97 o 
  -9   8   6       10.91       59.75     26.73 o 
  -8   8   6       18.15       -5.08     22.86 o 
  -7   8   6        2.40       10.16     31.81 o 
  -6   8   6       66.06       31.93     20.44 o 
  -5   8   6        8.78       25.64     20.56 o 
  -4   8   6      212.12      266.47     59.27 o 
  -3   8   6      846.24      932.03     44.53 o 
  -2   8   6      513.86      550.66     26.51 o 
  -1   8   6        0.92        0.10      8.00 o 
   0   8   6      168.67      154.08     13.23 o 
   1   8   6      340.91      368.65     25.20 o 
   2   8   6       68.15       48.30     10.31 o 
   3   8   6      317.73      321.36     14.48 o 
   4   8   6        2.34        0.26      4.82 o 
   5   8   6       30.91       19.42     13.37 o 
   6   8   6        0.11        0.57      2.90 o 
   7   8   6       96.30      125.91     26.85 o 
   8   8   6       10.62       53.34     34.71 o 
   9   8   6       86.83      114.54     38.58 o 
  10   8   6       14.57       26.73     25.40 o 
  11   8   6        0.14       -9.43     29.51 o 
 -10   9   6       25.67       37.72     71.00 o 
  -9   9   6        3.27       -8.95     29.27 o 
  -8   9   6      273.25      315.82     49.71 o 
  -7   9   6       88.56      103.30     28.06 o 
  -6   9   6      158.17      103.42     26.85 o 
  -5   9   6        8.82      -12.82     17.90 o 
  -4   9   6       53.86       53.95     21.89 o 
  -3   9   6       78.95       48.90     14.96 o 
  -2   9   6      639.60      578.65     27.81 o 
  -1   9   6      204.12      198.84     20.61 o 
   0   9   6      607.35      595.64     35.48 o 
   1   9   6        4.17       19.75      8.83 o 
   2   9   6       37.31       16.42     10.23 o 
   3   9   6      101.24       94.83      9.41 o 
   4   9   6       20.39       -0.14      6.75 o 
   5   9   6        6.06       -0.27      6.43 o 
   6   9   6        1.46       33.99     23.10 o 
   7   9   6       92.31       74.02     26.97 o 
   8   9   6       35.94       33.38     24.07 o 
   9   9   6      291.24      254.37     51.89 o 
  10   9   6        1.15        6.65     30.60 o 
  11   9   6        0.34       15.97     54.79 o 
  -9  10   6       16.89      -21.65     35.68 o 
  -8  10   6       27.42       45.96     28.06 o 
  -7  10   6       33.04       34.47     31.93 o 
  -6  10   6        0.11       -7.62     25.52 o 
  -5  10   6       18.19      -14.03     19.23 o 
  -4  10   6      143.73      129.66     28.30 o 
  -3  10   6       57.39       28.30     19.35 o 
  -2  10   6        2.65      -11.55     14.37 o 
  -1  10   6       34.37       25.00     11.12 o 
   0  10   6        4.36        1.80     10.04 o 
   1  10   6     1285.11     1509.04    140.30 o 
   2  10   6      341.05      377.87     30.67 o 
   3  10   6       65.24       63.84      9.63 o 
   4  10   6       18.31       13.92      5.98 o 
   5  10   6        8.21        5.27      5.57 o 
   6  10   6      140.22      125.43     31.33 o 
   7  10   6       43.94       29.76     33.75 o 
   8  10   6       25.00       12.10     28.18 o 
   9  10   6       43.64       14.64     29.39 o 
  10  10   6       12.11       18.63     33.26 o 
  -8  11   6       28.50       26.85     38.34 o 
  -7  11   6        8.35      -38.34     38.34 o 
  -6  11   6      192.91      146.96     39.67 o 
  -5  11   6       80.91       39.67     26.85 o 
  -4  11   6       55.02       -2.54     21.89 o 
  -3  11   6       54.75       24.55     20.68 o 
  -2  11   6        2.66        1.33     24.67 o 
  -1  11   6       77.64       86.47     19.87 o 
   0  11   6        0.80        1.44     21.38 o 
   1  11   6      456.54      536.57     48.87 o 
   2  11   6      371.99      404.77     49.70 o 
   3  11   6        8.07       25.40      8.47 o 
   4  11   6      121.46      124.93     13.44 o 
   5  11   6       39.79       29.74     20.08 o 
   6  11   6      111.10       91.56     30.12 o 
   7  11   6        0.32      -18.99     24.43 o 
   8  11   6        8.18        0.00     28.18 o 
   9  11   6        1.84       11.97     32.05 o 
  -7  12   6       21.27       14.03     34.59 o 
  -6  12   6       50.49       62.78     37.13 o 
  -5  12   6      240.36      381.01     56.49 o 
  -4  12   6        3.37        6.41     28.30 o 
  -3  12   6       13.64       22.01     23.22 o 
  -2  12   6      235.85      249.41     36.41 o 
  -1  12   6       13.66       64.11     28.79 o 
   0  12   6       14.10       16.27     14.05 o 
   1  12   6        0.19      -17.05     17.05 o 
   2  12   6        6.46       26.85     22.86 o 
   3  12   6      104.30      163.83     38.83 o 
   4  12   6       56.84       25.88     16.33 o 
   5  12   6       79.36       86.60     31.57 o 
   6  12   6       39.26       17.78     30.12 o 
   7  12   6       17.09       12.22     28.55 o 
   8  12   6       65.97       64.71     37.74 o 
  -6  13   6        2.82        3.87     50.08 o 
  -5  13   6       20.59       37.25     36.04 o 
  -4  13   6        6.22      -12.94     38.71 o 
  -3  13   6       56.01       44.03     28.55 o 
  -2  13   6       69.12       40.40     28.67 o 
  -1  13   6      146.54      178.53     41.97 o 
   0  13   6        3.91        2.66     18.51 o 
   1  13   6        0.11       21.41     20.08 o 
   2  13   6        0.45       30.96     20.20 o 
   3  13   6        8.21       13.55     15.00 o 
   6  13   6        2.11       26.01     32.78 o 
   7  13   6       11.42      107.41     54.43 o 
  -5  14   6       28.65       57.94     52.86 o 
  -4  14   6       85.91       73.66     36.17 o 
  -3  14   6        6.30        9.07     28.55 o 
  -2  14   6       49.78       -1.33     28.79 o 
  -1  14   6        8.80       -7.86     35.56 o 
   0  14   6       41.06       35.92     25.28 o 
   1  14   6        6.86       18.75     21.41 o 
   2  14   6        2.54       32.42     27.09 o 
  -2  15   6       23.85       48.50     34.11 o 
  -1  15   6       11.87        7.98     27.82 o 
   0  15   6        1.50      -28.06     28.06 o 
  -2 -14   7        4.37        6.77     33.99 o 
  -1 -14   7       60.28       22.86     25.52 o 
   0 -14   7       35.73       22.62     26.73 o 
   1 -14   7        2.66        0.00     29.15 o 
   2 -14   7       12.54      -23.83     31.81 o 
   3 -14   7       63.54        6.65     33.02 o 
  -3 -13   7        5.75       49.59     31.69 o 
  -2 -13   7        0.75       35.20     23.10 o 
  -1 -13   7        0.02      -20.08     28.18 o 
   0 -13   7        1.19        3.99     25.28 o 
   1 -13   7        0.19        3.99     34.47 o 
   2 -13   7       20.28      -15.85     25.16 o 
   3 -13   7       95.06      116.24     37.01 o 
   4 -13   7       54.53       50.20     34.35 o 
   5 -13   7        1.45      -31.69     31.69 o 
  -7 -12   7       32.13       41.00     35.56 o 
  -4 -12   7        7.66      -12.58     20.93 o 
  -3 -12   7        0.59      -15.12     15.12 o 
  -2 -12   7        6.61        6.77     20.32 o 
  -1 -12   7        9.51      -18.75     20.08 o 
   0 -12   7        3.51      -14.64     21.29 o 
   1 -12   7        3.85       30.48     23.83 o 
   2 -12   7       46.21       34.35     26.49 o 
   3 -12   7       64.74       44.87     29.03 o 
   4 -12   7       29.16      -11.85     25.04 o 
   5 -12   7        7.11      -11.85     30.36 o 
   6 -12   7        3.57       14.51     30.36 o 
  -8 -11   7      107.35      144.54     40.52 o 
  -7 -11   7        0.48        8.22     34.23 o 
  -6 -11   7       17.04      -15.24     26.25 o 
  -5 -11   7        0.09       -4.51     14.32 o 
  -4 -11   7       31.35       27.82     16.69 o 
  -3 -11   7       22.42       15.00     21.89 o 
  -2 -11   7       44.55       41.85     18.87 o 
  -1 -11   7      242.51      200.67     32.17 o 
   1 -11   7        5.97       25.16     19.96 o 
   2 -11   7        1.01      -10.64     19.84 o 
   3 -11   7       58.39       59.51     26.49 o 
   4 -11   7       16.31      -11.85     35.68 o 
   5 -11   7        3.14       14.51     26.37 o 
   6 -11   7       38.99       33.02     40.88 o 
   7 -11   7      209.24      195.22     47.54 o 
   8 -11   7        8.30       17.18     38.22 o 
  -9 -10   7        3.06        2.66     27.94 o 
  -8 -10   7       19.69      -10.77     29.63 o 
  -7 -10   7        0.51      -28.67     28.67 o 
  -6 -10   7       10.54       13.26     13.78 o 
  -5 -10   7       13.81       -9.53      9.53 o 
  -4 -10   7       10.44      -10.29     10.29 o 
  -3 -10   7       28.97       36.19     12.31 o 
  -2 -10   7       95.52       97.99     16.80 o 
  -1 -10   7      152.85      169.49     35.50 o 
   0 -10   7        9.39       43.56     43.30 o 
   1 -10   7        3.77        5.73     13.95 o 
   2 -10   7      150.72      169.70     30.48 o 
   3 -10   7       90.13      120.47     30.48 o 
   4 -10   7        3.00        6.65     22.50 o 
   5 -10   7      109.18       51.53     35.68 o 
   6 -10   7       56.58      -21.17     30.36 o 
   7 -10   7       57.30       47.54     34.35 o 
   8 -10   7        1.08      -32.90     32.90 o 
   9 -10   7        0.48      -26.25     38.10 o 
 -10  -9   7        4.68        9.19     30.36 o 
  -9  -9   7        2.42       23.95     30.48 o 
  -8  -9   7        0.61       28.18     28.18 o 
  -7  -9   7        0.61        3.81      9.91 o 
  -6  -9   7        6.25        7.29     10.82 o 
  -5  -9   7       54.83       58.10     17.38 o 
  -4  -9   7        0.01       -7.60      8.40 o 
  -3  -9   7      358.39      341.41     22.55 o 
  -2  -9   7       16.33       25.45      9.29 o 
  -1  -9   7       88.95       69.04     15.11 o 
   0  -9   7        0.45       -1.03     10.98 o 
   1  -9   7       33.44       29.36     11.60 o 
   2  -9   7      608.14      651.59     33.94 o 
   3  -9   7        2.81       -5.78     15.18 o 
   4  -9   7       13.33        9.31     22.50 o 
   5  -9   7        6.29       -1.33     21.17 o 
   6  -9   7      174.71      154.46     37.01 o 
   7  -9   7        0.56      -18.51     23.71 o 
   8  -9   7        2.76      -23.71     28.91 o 
   9  -9   7       11.76      -13.18     34.11 o 
 -10  -8   7       10.02        7.86     31.57 o 
  -9  -8   7        0.02      -17.18     26.49 o 
  -8  -8   7        0.01       12.27     26.01 o 
  -7  -8   7       14.60        3.58     18.08 o 
  -6  -8   7       48.63       78.25     18.90 o 
  -5  -8   7       12.16        5.63      7.36 o 
  -4  -8   7     2283.48     2555.06     98.17 o 
  -3  -8   7       44.68       66.54      9.37 o 
  -2  -8   7       83.10       86.73     13.78 o 
  -1  -8   7      282.22      271.05     18.90 o 
   0  -8   7       21.16       15.57      9.60 o 
   1  -8   7        7.81       14.61      9.48 o 
   2  -8   7       56.31       29.03     22.72 o 
   3  -8   7     1237.31     1290.99     91.50 o 
   4  -8   7      133.69      128.70     27.82 o 
   5  -8   7       47.13       22.50     22.50 o 
   6  -8   7       53.60       30.36     23.83 o 
   7  -8   7       23.30       48.75     29.03 o 
   8  -8   7        2.55        2.66     26.37 o 
   9  -8   7        1.05       19.72     30.24 o 
  10  -8   7       10.80       51.04     36.65 o 
 -11  -7   7       18.29       10.52     46.08 o 
 -10  -7   7        0.06       -6.53     26.25 o 
  -9  -7   7        2.69       56.73     29.03 o 
  -8  -7   7        1.55        5.28      7.15 o 
  -7  -7   7        1.27       22.59     12.08 o 
  -6  -7   7     1496.88     1628.44     76.92 o 
  -5  -7   7      597.91      541.88     21.87 o 
  -4  -7   7       11.50        5.65     10.25 o 
  -3  -7   7      231.51      291.31     16.01 o 
  -2  -7   7        0.00        6.38      7.88 o 
  -1  -7   7        3.39       12.42      7.91 o 
   0  -7   7      408.22      482.22     23.50 o 
   1  -7   7        2.09       -5.43      9.02 o 
   2  -7   7       28.12       27.12     14.77 o 
   3  -7   7       31.58       23.09     13.07 o 
   4  -7   7     1137.90     1175.57     58.27 o 
   5  -7   7        0.06      -19.84     19.84 o 
   6  -7   7       31.66       27.82     21.17 o 
   7  -7   7        7.67      -22.38     22.38 o 
   8  -7   7       14.07       31.57     27.58 o 
   9  -7   7        8.06       -7.86     27.58 o 
  10  -7   7        0.24       75.72     35.32 o 
  11  -7   7        3.97      -38.95     38.95 o 
 -11  -6   7        0.09      -39.55     43.54 o 
 -10  -6   7        1.19      -30.24     30.24 o 
  -9  -6   7        0.73        3.02     15.54 o 
  -8  -6   7       46.91       42.08      8.21 o 
  -7  -6   7        0.23       -1.67      9.75 o 
  -6  -6   7      491.17      556.80     47.73 o 
  -5  -6   7       61.01       68.33      8.34 o 
  -4  -6   7      565.20      579.58     21.04 o 
  -3  -6   7        5.18        5.82      7.45 o 
  -2  -6   7       58.95       61.01      9.97 o 
  -1  -6   7       19.65        7.77      6.50 o 
   0  -6   7      337.47      351.89     19.12 o 
   1  -6   7      518.79      538.62     23.21 o 
   2  -6   7      425.62      429.35     25.98 o 
   3  -6   7       30.58       12.95     15.36 o 
   4  -6   7      540.53      586.03     33.43 o 
   5  -6   7      287.63      307.66     26.76 o 
   6  -6   7       12.11       39.67     21.17 o 
   7  -6   7       69.14       69.91     23.71 o 
   8  -6   7       38.47       77.53     26.25 o 
   9  -6   7        7.63       14.39     23.59 o 
  10  -6   7        2.37      -11.73     39.07 o 
  11  -6   7        6.56      -23.03     23.03 o 
 -12  -5   7        4.96      -20.08     32.05 o 
 -11  -5   7        7.89       26.49     31.81 o 
 -10  -5   7        1.98       -6.18     10.68 o 
  -9  -5   7       51.18       36.62      9.71 o 
  -8  -5   7      201.37      179.22     16.39 o 
  -7  -5   7      379.79      401.92     54.26 o 
  -6  -5   7     1769.85     1822.92     78.28 o 
  -5  -5   7      379.93      440.63     31.37 o 
  -4  -5   7       77.17       77.45     12.50 o 
  -3  -5   7       76.25       52.97     14.23 o 
  -2  -5   7       17.12       13.05      5.01 o 
  -1  -5   7      116.84      119.43     14.27 o 
   0  -5   7      142.95      148.97     11.47 o 
   1  -5   7      152.15      137.81     11.87 o 
   2  -5   7       60.87       71.98     22.68 o 
   3  -5   7        1.26        2.64      8.51 o 
   4  -5   7      248.87      263.32     27.46 o 
   5  -5   7        4.55       -7.02     10.22 o 
   6  -5   7      126.11      149.94     19.01 o 
   7  -5   7       11.08       18.51     18.51 o 
   8  -5   7       23.64       22.38     23.59 o 
   9  -5   7        0.69      -31.33     31.33 o 
  10  -5   7        0.41       14.52     20.56 o 
  11  -5   7       28.38       40.40     23.57 o 
  12  -5   7        0.49       10.28     36.04 o 
 -12  -4   7       23.36      -24.19     33.63 o 
 -11  -4   7        2.39       -3.99     29.39 o 
 -10  -4   7       23.72       12.25     21.59 o 
  -9  -4   7       61.34       52.49      9.66 o 
  -8  -4   7       67.47       60.58      9.44 o 
  -7  -4   7      349.23      403.10     29.37 o 
  -6  -4   7      350.69      350.43     20.88 o 
  -5  -4   7        2.36        8.12      4.76 o 
  -4  -4   7        4.47       10.26      5.09 o 
  -3  -4   7       53.93       65.24      7.72 o 
  -2  -4   7      419.81      412.68     14.95 o 
  -1  -4   7      428.10      438.75     17.69 o 
   0  -4   7      268.24      270.40     13.75 o 
   1  -4   7       34.82       28.44      6.96 o 
   2  -4   7        3.15       -3.52      8.63 o 
   3  -4   7       51.29       48.84     18.69 o 
   4  -4   7       26.24        7.78      9.27 o 
   5  -4   7      510.74      556.27     31.00 o 
   6  -4   7      138.64      145.97     20.09 o 
   7  -4   7       47.87       33.22     15.74 o 
   8  -4   7       18.20        3.87     15.72 o 
   9  -4   7        5.67       -7.29     15.01 o 
  10  -4   7       48.20       39.67     21.98 o 
  11  -4   7       62.53       56.99     45.24 o 
  12  -4   7        4.79      -21.23     21.23 o 
 -12  -3   7        2.83      -18.14     29.27 o 
 -11  -3   7       21.49       37.30     17.30 o 
 -10  -3   7        1.32      -10.63     10.63 o 
  -9  -3   7       45.51       39.57      9.49 o 
  -8  -3   7      867.55      898.79     59.81 o 
  -7  -3   7      100.97       90.46     18.25 o 
  -6  -3   7       16.02        2.01      5.38 o 
  -5  -3   7        2.63       -3.68      5.69 o 
  -4  -3   7      196.10      216.64      9.59 o 
  -3  -3   7      775.87      819.32     23.66 o 
  -2  -3   7      108.73      137.63     12.49 o 
  -1  -3   7      946.94      904.67     34.59 o 
   0  -3   7       55.65       47.41      8.07 o 
   1  -3   7      196.28      195.79     13.05 o 
   2  -3   7      362.17      309.05     17.64 o 
   3  -3   7      518.35      571.26     25.99 o 
   4  -3   7      241.91      223.47     17.39 o 
   5  -3   7      500.51      586.68     32.68 o 
   6  -3   7      212.40      268.93     23.80 o 
   7  -3   7      201.72      177.73     24.01 o 
   8  -3   7      152.12      141.23     16.50 o 
   9  -3   7        7.34       11.26     16.07 o 
  10  -3   7       38.01       78.43     40.04 o 
  11  -3   7       40.44       54.76     20.70 o 
  12  -3   7       68.77      116.87     34.05 o 
 -12  -2   7        0.10       16.23     16.08 o 
 -11  -2   7       13.89       -1.99     17.36 o 
 -10  -2   7      121.34      147.35     20.89 o 
  -9  -2   7      525.27      585.14     36.66 o 
  -8  -2   7        4.33       12.00      8.06 o 
  -7  -2   7      282.63      280.12     20.90 o 
  -6  -2   7       15.63       11.85      7.05 o 
  -5  -2   7       39.59       37.95      9.21 o 
  -4  -2   7       23.14       28.42      9.67 o 
  -3  -2   7      199.95      162.16     11.59 o 
  -2  -2   7     2584.66     3011.69     70.15 o 
  -1  -2   7       75.06       76.52      5.69 o 
   0  -2   7       40.44       36.81      4.90 o 
   1  -2   7      109.54      115.38     10.72 o 
   2  -2   7      307.20      269.85     18.25 o 
   3  -2   7      889.20      892.35     32.49 o 
   4  -2   7     2067.96     2229.67     70.26 o 
   5  -2   7      206.57      162.08     15.77 o 
   6  -2   7       92.78       81.76     13.04 o 
   7  -2   7       94.03       84.85     12.16 o 
   8  -2   7      154.22      168.55     16.36 o 
   9  -2   7      205.38      227.79     27.16 o 
  10  -2   7        1.49       -8.46     16.94 o 
  11  -2   7      136.71      124.99     25.28 o 
  12  -2   7       22.45       32.55     27.80 o 
 -12  -1   7       18.99        6.01     35.26 o 
 -11  -1   7        0.08        5.17     28.49 o 
 -10  -1   7      102.12      107.49     27.40 o 
  -9  -1   7       70.87      100.94     14.11 o 
  -8  -1   7        6.83       -4.65     13.53 o 
  -7  -1   7      136.30      150.99     12.87 o 
  -6  -1   7       37.18       36.32      9.03 o 
  -5  -1   7       88.80       92.80     11.03 o 
  -4  -1   7       35.81       40.82      6.93 o 
  -3  -1   7     1196.37     1156.92     47.59 o 
  -2  -1   7     2341.84     2408.76     57.04 o 
  -1  -1   7       38.83       37.52      5.14 o 
   0  -1   7        2.08        4.75      3.32 o 
   1  -1   7      443.80      453.75     19.17 o 
   2  -1   7     4206.33     4639.17    125.08 o 
   3  -1   7     5961.85     6624.24    171.87 o 
   4  -1   7      806.09      817.28     33.62 o 
   5  -1   7      478.97      477.76     43.60 o 
   6  -1   7       64.26       55.35      9.15 o 
   7  -1   7       26.00        8.67      8.35 o 
   8  -1   7       29.19       28.86     10.17 o 
   9  -1   7       58.73       13.10     16.63 o 
  10  -1   7       34.90       12.15     14.12 o 
  11  -1   7        4.00       -9.90     15.08 o 
  12  -1   7      158.02      229.13     69.43 o 
 -12   0   7        8.75       15.90     17.31 o 
 -11   0   7      371.29      475.89     83.58 o 
 -10   0   7      297.88      328.68     27.59 o 
  -9   0   7        0.17       -9.01      9.01 o 
  -8   0   7       44.62       35.14      9.22 o 
  -7   0   7      723.38      706.53     25.11 o 
  -6   0   7        6.75        7.54      6.30 o 
  -5   0   7     1270.96     1441.18     39.76 o 
  -4   0   7      392.11      380.83     17.02 o 
  -3   0   7     2737.91     3007.33    124.53 o 
  -2   0   7       24.82       25.88      5.99 o 
  -1   0   7       93.07      106.39      6.33 o 
   0   0   7        7.41       13.85      7.35 o 
   1   0   7      387.13      337.06     17.77 o 
   2   0   7      435.89      400.82     28.73 o 
   3   0   7     4413.15     4616.73    104.60 o 
   4   0   7     1134.21     1183.67     41.11 o 
   5   0   7       78.51       89.76     10.00 o 
   6   0   7      348.35      365.77     18.63 o 
   7   0   7        0.40       -6.76      6.76 o 
   8   0   7      245.20      298.00     20.14 o 
   9   0   7       37.13       36.57     15.18 o 
  10   0   7        0.42      -13.78     26.79 o 
  11   0   7       72.43       74.10     18.53 o 
  12   0   7       11.54       17.06     16.26 o 
 -12   1   7       37.34       16.05     16.58 o 
 -11   1   7       42.54       85.39     26.37 o 
 -10   1   7       24.98       25.32     19.84 o 
  -9   1   7      103.06      109.18     16.59 o 
  -8   1   7       54.74       55.42     10.55 o 
  -7   1   7      194.40      199.52     14.53 o 
  -6   1   7        4.72        1.26      6.91 o 
  -5   1   7       80.59       81.20     17.28 o 
  -4   1   7      294.16      322.21     12.46 o 
  -3   1   7       76.03       71.38      7.59 o 
  -2   1   7      525.03      552.88     29.09 o 
  -1   1   7       18.84       26.55      5.90 o 
   0   1   7      137.63      114.90      6.57 o 
   1   1   7      337.62      374.78     25.19 o 
   2   1   7     1794.69     1951.36     90.89 o 
   3   1   7      387.74      382.23     14.89 o 
   4   1   7      561.39      554.48     19.74 o 
   5   1   7      366.15      419.20     18.44 o 
   6   1   7      836.00      879.06     36.10 o 
   7   1   7       95.34       96.03     10.01 o 
   8   1   7      333.45      329.96     20.10 o 
   9   1   7       10.76        5.04      8.11 o 
  10   1   7       19.37       11.74      9.40 o 
  11   1   7       29.79       17.45     17.43 o 
  12   1   7        0.13       -1.75     14.30 o 
 -12   2   7       18.20       30.02     28.73 o 
 -11   2   7        2.18        3.31     19.92 o 
 -10   2   7       27.45       21.87     20.44 o 
  -9   2   7       67.22       45.62     16.14 o 
  -8   2   7     1391.40     1544.07     53.51 o 
  -7   2   7        8.70        6.53      8.87 o 
  -6   2   7        1.78       -0.77      6.48 o 
  -5   2   7       26.81       32.59      6.46 o 
  -4   2   7      193.20      155.53     24.55 o 
  -3   2   7      707.38      762.88     22.52 o 
  -2   2   7      776.70      779.04     22.26 o 
  -1   2   7        0.43       -4.66     16.03 o 
   0   2   7       25.80        7.74      7.41 o 
   1   2   7     1085.06     1151.72     23.96 o 
   2   2   7      123.93      140.53      8.14 o 
   3   2   7      100.68       77.86     10.01 o 
   4   2   7      277.92      332.43     16.78 o 
   5   2   7        2.22       -4.95      4.95 o 
   6   2   7        0.49       -7.94      7.94 o 
   7   2   7      857.62      919.75     34.92 o 
   8   2   7      241.53      244.25     16.84 o 
   9   2   7       16.79       13.90     12.34 o 
  10   2   7      100.74      133.60     53.58 o 
  11   2   7       17.53       15.11     18.32 o 
  12   2   7        4.20       20.80     34.59 o 
 -12   3   7       23.21       24.68     25.28 o 
 -11   3   7        9.09        5.81     18.99 o 
 -10   3   7        1.05       24.19     17.44 o 
  -9   3   7       47.90       52.05     16.21 o 
  -8   3   7       18.98        8.27     20.02 o 
  -7   3   7      398.21      419.42     26.13 o 
  -6   3   7       60.12       53.03     10.23 o 
  -5   3   7       46.74       41.83      8.79 o 
  -4   3   7       34.13       27.78      5.86 o 
  -3   3   7      630.34      637.55     51.16 o 
  -2   3   7      114.11      117.73     13.12 o 
  -1   3   7      323.40      343.69     12.76 o 
   0   3   7       62.15       76.96      4.38 o 
   1   3   7      269.04      265.06      9.15 o 
   2   3   7     1111.50     1154.18     42.95 o 
   3   3   7      102.46      103.85      6.17 o 
   4   3   7        5.08        6.35      3.95 o 
   5   3   7       31.51       28.43      5.39 o 
   6   3   7      585.96      604.08     31.18 o 
   7   3   7      524.59      512.34     25.54 o 
   8   3   7       21.28       31.13      7.33 o 
   9   3   7      181.78      203.03     22.57 o 
  10   3   7        4.81        1.36     18.39 o 
  11   3   7       99.09      108.12     16.16 o 
  12   3   7       10.25      -36.17     36.17 o 
 -12   4   7        1.06       10.19     21.46 o 
 -11   4   7        0.37      -18.49     31.75 o 
 -10   4   7        1.60        4.16     18.00 o 
  -9   4   7      358.56      371.73     32.05 o 
  -8   4   7        0.36      -12.99     12.99 o 
  -7   4   7      223.10      210.07     23.78 o 
  -6   4   7       32.10       27.93      9.06 o 
  -5   4   7       59.63       61.67     14.99 o 
  -4   4   7       19.99       18.30     23.77 o 
  -3   4   7       51.65       42.53     32.54 o 
  -2   4   7       29.98       32.72      9.45 o 
  -1   4   7      754.78      768.96     24.85 o 
   0   4   7     2553.84     2570.49     52.68 o 
   1   4   7      832.16      856.47     28.75 o 
   2   4   7     1293.52     1389.96     34.46 o 
   3   4   7      109.41      101.24      6.72 o 
   4   4   7        5.27        0.25      4.41 o 
   5   4   7      393.22      397.57     14.28 o 
   6   4   7      699.46      797.45     41.18 o 
   7   4   7      280.02      344.12     28.47 o 
   8   4   7        5.79        1.23      6.76 o 
   9   4   7       16.46       -6.50     15.36 o 
  10   4   7        0.62        4.60      9.62 o 
  11   4   7        9.32       14.03     29.39 o 
  12   4   7       41.94       62.90     44.75 o 
 -12   5   7        0.54       16.33     22.21 o 
 -11   5   7        0.07      -18.36     18.36 o 
 -10   5   7        0.05      -15.47     18.95 o 
  -9   5   7        1.19       16.39     19.76 o 
  -8   5   7      280.72      367.27     27.37 o 
  -7   5   7      815.33      877.00     61.39 o 
  -6   5   7       86.91       69.93     30.00 o 
  -5   5   7       45.28       38.12     13.04 o 
  -4   5   7       42.31       33.43     11.79 o 
  -3   5   7      400.15      449.98     25.88 o 
  -2   5   7     1830.84     1918.85     68.02 o 
  -1   5   7     1039.66     1204.00     35.82 o 
   0   5   7      861.33      926.41     25.55 o 
   1   5   7      275.41      298.22     12.31 o 
   2   5   7      216.63      236.13     14.67 o 
   3   5   7      276.00      292.28     12.49 o 
   4   5   7       27.53       17.10      4.61 o 
   5   5   7      822.60      821.90     24.21 o 
   6   5   7       41.09       27.43      4.99 o 
   7   5   7       41.71       39.97      6.21 o 
   8   5   7        8.32       14.39     10.03 o 
   9   5   7       21.37       11.06     13.50 o 
  10   5   7       27.70       -4.23     29.51 o 
  11   5   7        3.73       -9.80     26.61 o 
  12   5   7       88.57      102.21     40.64 o 
 -11   6   7       21.58       54.80     23.28 o 
 -10   6   7        0.01        0.66     21.37 o 
  -9   6   7       44.83       24.52     16.89 o 
  -8   6   7       62.58       67.34     17.60 o 
  -7   6   7       15.87        6.41     17.90 o 
  -6   6   7       22.94        6.49     25.76 o 
  -5   6   7       86.71       76.94     15.85 o 
  -4   6   7      283.69      304.99     24.45 o 
  -3   6   7      489.72      441.20     24.98 o 
  -2   6   7      242.76      262.04     24.25 o 
  -1   6   7      122.96      104.42     10.72 o 
   0   6   7       81.68       73.73      8.75 o 
   1   6   7       28.63       20.15      6.07 o 
   2   6   7      130.26      103.41     10.50 o 
   3   6   7       61.73       65.99      6.82 o 
   4   6   7       81.85       80.90      7.92 o 
   5   6   7      184.68      175.46      9.56 o 
   6   6   7       79.33       81.08      8.67 o 
   7   6   7        3.65        7.25      9.63 o 
   8   6   7       43.99       48.21      6.28 o 
   9   6   7       38.87       22.05     39.79 o 
  10   6   7        2.34      -11.63     30.48 o 
  11   6   7       31.63       66.10     26.07 o 
  12   6   7       14.61       -7.62     41.49 o 
 -11   7   7        5.98      -22.41     22.41 o 
 -10   7   7        5.64       11.71     28.91 o 
  -9   7   7        0.86       18.84     16.09 o 
  -8   7   7        6.20      -21.65     21.65 o 
  -7   7   7        0.60      -11.49     20.44 o 
  -6   7   7       11.52       -3.87     19.23 o 
  -5   7   7      162.40      149.12     23.95 o 
  -4   7   7       16.12        6.57     14.93 o 
  -3   7   7      466.91      475.86     29.09 o 
  -2   7   7       39.57       36.30      8.54 o 
  -1   7   7        4.55       -2.91      7.71 o 
   0   7   7        1.76        7.96      8.15 o 
   1   7   7        0.37        9.00      5.71 o 
   2   7   7       99.44       92.91      8.65 o 
   3   7   7      139.97      127.22     12.50 o 
   4   7   7       33.78       49.25      6.28 o 
   5   7   7        5.32       -1.93      5.04 o 
   6   7   7       13.82       15.89      7.79 o 
   7   7   7      177.43      186.36      9.21 o 
   8   7   7        9.59       15.27     15.58 o 
   9   7   7        8.87      -10.35     19.37 o 
  10   7   7        3.94      -18.82     18.82 o 
  11   7   7        6.02       10.90     23.72 o 
 -10   8   7       20.81        1.61     21.02 o 
  -9   8   7        1.23       10.78     16.39 o 
  -8   8   7       12.26      -25.40     36.89 o 
  -7   8   7        1.93       17.78     21.65 o 
  -6   8   7        6.22        6.41     21.77 o 
  -5   8   7       49.85        1.33     16.69 o 
  -4   8   7       42.31       45.04     33.32 o 
  -3   8   7        2.89       -3.06     12.06 o 
  -2   8   7      140.61      138.83     15.77 o 
  -1   8   7        0.18        7.83      7.95 o 
   0   8   7        2.31       17.41      8.33 o 
   1   8   7       52.01       52.58     15.62 o 
   2   8   7        0.29       -0.13      5.97 o 
   3   8   7      203.94      211.18     12.70 o 
   4   8   7      264.62      271.50     13.09 o 
   5   8   7        2.24        4.51      4.84 o 
   6   8   7       19.33       18.73      4.93 o 
   7   8   7       25.95       22.74     21.41 o 
   8   8   7       58.79       47.90     26.61 o 
   9   8   7        6.88       26.61     25.28 o 
  10   8   7       60.26       70.64     30.60 o 
  11   8   7        7.18       28.06     52.25 o 
 -10   9   7        1.25       46.94     21.48 o 
  -9   9   7        1.29       -2.54     34.23 o 
  -8   9   7       25.21       30.48     27.94 o 
  -7   9   7       13.50      -33.14     33.14 o 
  -6   9   7        4.47       20.44     24.19 o 
  -5   9   7       38.73       25.64     17.90 o 
  -4   9   7        0.58      -12.82     15.36 o 
  -3   9   7       56.37       36.94     13.87 o 
  -2   9   7        3.69       -7.82      9.48 o 
  -1   9   7        2.68        4.79      8.77 o 
   0   9   7       41.68       22.41      9.36 o 
   1   9   7      407.89      457.25     20.26 o 
   2   9   7      143.48      158.10     11.07 o 
   3   9   7      408.72      411.43     26.80 o 
   4   9   7        0.96        9.61      7.29 o 
   5   9   7       28.93       21.30     12.71 o 
   6   9   7        8.57        0.67      4.04 o 
   7   9   7       29.57       52.37     29.51 o 
   8   9   7      146.37      218.93     40.04 o 
   9   9   7        2.80      -17.30     27.94 o 
  10   9   7       44.67       63.86     37.25 o 
  -9  10   7        0.10      -31.81     31.81 o 
  -8  10   7        1.01        6.41     31.81 o 
  -7  10   7       34.25       27.94     30.48 o 
  -6  10   7        0.96      -20.44     20.44 o 
  -5  10   7       39.33       28.06     25.52 o 
  -4  10   7      265.42      262.84     39.79 o 
  -3  10   7       24.09        1.27     27.64 o 
  -2  10   7        0.55        2.50     13.87 o 
  -1  10   7        0.43       -6.07      9.99 o 
   0  10   7      131.14      149.75     15.32 o 
   1  10   7       29.47       32.10      9.03 o 
   2  10   7      490.96      586.49     39.49 o 
   3  10   7      535.95      588.61     45.60 o 
   4  10   7       13.98       19.51      7.37 o 
   5  10   7        0.18        5.50      6.38 o 
   6  10   7       35.92       42.09     29.88 o 
   7  10   7        5.26        6.77     21.53 o 
   8  10   7        1.84       -1.33     22.74 o 
   9  10   7        0.15      -25.28     27.94 o 
  10  10   7        3.67      -45.12     45.12 o 
  -8  11   7        1.77       17.78     34.35 o 
  -7  11   7        3.84       48.38     33.14 o 
  -6  11   7       16.44      -12.70     28.06 o 
  -5  11   7        0.12       38.34     28.06 o 
  -4  11   7       20.45       21.77     21.77 o 
  -3  11   7      303.03      326.94     50.20 o 
  -2  11   7        0.71        6.41     18.14 o 
  -1  11   7       17.66       28.56     16.33 o 
   0  11   7        1.08        0.18     11.18 o 
   1  11   7        4.30        1.60     10.88 o 
   2  11   7       26.99       -7.44     16.64 o 
   3  11   7        8.75        7.53     11.62 o 
   4  11   7        0.20       -6.82      8.11 o 
   5  11   7       11.13       16.38     10.29 o 
   6  11   7       26.69       25.88     35.44 o 
   7  11   7       48.92       45.96     26.97 o 
   8  11   7        0.02      -37.62     37.62 o 
   9  11   7        5.11      -46.69     46.69 o 
  -7  12   7        0.23       30.60     34.47 o 
  -6  12   7        0.06       31.93     26.85 o 
  -5  12   7       59.44       -2.54     30.72 o 
  -4  12   7       20.12       26.97     28.18 o 
  -3  12   7      128.13       86.36     28.30 o 
  -2  12   7      287.41      369.16     45.36 o 
  -1  12   7        0.26       -1.33     18.26 o 
   0  12   7       24.35      -14.39     18.39 o 
   1  12   7        2.43        9.31     23.83 o 
   2  12   7        0.82        1.33     14.76 o 
   3  12   7       29.02       25.64     13.55 o 
   4  12   7        0.21        5.44     16.33 o 
   5  12   7       88.71      128.33     43.66 o 
   6  12   7       33.19       31.33     36.77 o 
   7  12   7       24.78      -27.09     27.09 o 
   8  12   7        2.33      -25.52     49.71 o 
  -6  13   7        6.22       31.93     39.67 o 
  -5  13   7        4.48        5.08     33.26 o 
  -4  13   7      206.23      269.97     51.41 o 
  -3  13   7        0.34      -15.48     27.09 o 
  -2  13   7        3.88       -6.53     27.34 o 
  -1  13   7       99.19      139.95     31.45 o 
   0  13   7        3.36       26.37     22.38 o 
   1  13   7        2.51        5.32     17.30 o 
   2  13   7       42.61       12.10     20.20 o 
   3  13   7        5.81       35.32     24.43 o 
   6  13   7       92.88      220.14     51.65 o 
   7  13   7       31.74       21.65     33.87 o 
  -4  14   7       34.27       96.64     39.92 o 
  -3  14   7        8.90      -31.09     31.09 o 
  -2  14   7       43.20       33.87     31.33 o 
  -1  14   7       44.18       65.68     26.25 o 
   0  14   7       62.07       68.94     38.46 o 
   1  14   7        4.31      -24.07     24.07 o 
  -1  15   7       17.41       11.85     29.03 o 
   0  15   7       17.51      -35.92     35.92 o 
  -1 -14   8        0.09      -17.66     27.09 o 
   0 -14   8        3.67       16.09     26.85 o 
   1 -14   8        6.04      -13.31     44.03 o 
   2 -14   8       37.83       37.13     38.46 o 
  -3 -13   8       16.42       -5.56     20.80 o 
  -2 -13   8       20.17       17.78     34.11 o 
  -1 -13   8       28.06        5.44     22.98 o 
   0 -13   8        0.01      -24.07     24.07 o 
   1 -13   8       36.87       31.93     27.94 o 
   2 -13   8       42.20        9.31     27.82 o 
   3 -13   8        5.90       17.18     27.82 o 
   4 -13   8       33.84      -15.85     34.35 o 
  -7 -12   8       28.55       15.12     47.90 o 
  -6 -12   8       20.16       74.51     35.92 o 
  -4 -12   8       18.24        0.00     25.16 o 
  -3 -12   8       51.55       86.97     23.47 o 
  -2 -12   8       29.18       -9.56     27.22 o 
  -1 -12   8        0.81        6.77     20.20 o 
   0 -12   8       83.62       68.22     32.05 o 
   1 -12   8      124.96      130.39     34.59 o 
   2 -12   8       12.14      -19.84     26.49 o 
   3 -12   8        8.46       38.34     26.49 o 
   4 -12   8       49.00       -5.32     25.16 o 
   5 -12   8      121.56      178.17     42.21 o 
   6 -12   8       11.58       39.55     38.22 o 
  -8 -11   8       68.07        0.00     51.41 o 
  -7 -11   8       11.18        8.22     28.79 o 
  -6 -11   8        0.06       -6.89     27.70 o 
  -5 -11   8        3.39       16.69     29.15 o 
  -4 -11   8       21.45       50.20     20.93 o 
  -3 -11   8      109.49       64.59     22.01 o 
  -1 -11   8       16.49       13.43     18.87 o 
   0 -11   8        6.20       -9.31     28.06 o 
   1 -11   8       37.99       41.25     30.60 o 
   2 -11   8       30.60       37.13     22.62 o 
   3 -11   8       35.04      -10.64     22.50 o 
   4 -11   8        2.41       15.85     23.83 o 
   5 -11   8      140.37      200.67     52.86 o 
   6 -11   8       34.75       46.21     34.23 o 
   7 -11   8        2.41      -34.23     34.23 o 
  -9 -10   8        4.95      -14.64     48.02 o 
  -8 -10   8       18.89      -20.20     28.30 o 
  -7 -10   8       11.06      -23.22     27.34 o 
  -6 -10   8        0.65       11.01     35.92 o 
  -5 -10   8        6.90       -2.78     14.43 o 
  -4 -10   8      243.70      272.12     24.02 o 
  -3 -10   8      125.11      120.84     49.05 o 
  -2 -10   8       36.57       25.83     13.86 o 
  -1 -10   8        0.86       -4.52     12.69 o 
   0 -10   8       20.48        3.75     45.06 o 
   1 -10   8       17.81      -10.64     26.73 o 
   2 -10   8      208.97      260.54     33.26 o 
   3 -10   8       11.92       11.97     22.50 o 
   4 -10   8        0.00      -23.83     23.83 o 
   5 -10   8       20.64       41.00     29.03 o 
   6 -10   8       28.14       22.38     29.03 o 
   7 -10   8       58.59      -35.56     43.42 o 
   8 -10   8        8.33      106.44     52.62 o 
 -10  -9   8       23.60       48.87     37.01 o 
  -9  -9   8       16.88       33.26     34.59 o 
  -8  -9   8        8.04       12.10     26.97 o 
  -7  -9   8        0.51        1.60      9.94 o 
  -6  -9   8        0.01       -9.43     14.11 o 
  -5  -9   8        0.74      -10.59     10.59 o 
  -4  -9   8       14.53       19.85     10.02 o 
  -3  -9   8      133.02      121.07     14.87 o 
  -2  -9   8      390.54      379.42     24.03 o 
  -1  -9   8        0.12        0.27     11.03 o 
   0  -9   8        0.72        0.79     13.53 o 
   1  -9   8      188.06      153.67     22.45 o 
   2  -9   8        4.07       13.03     15.93 o 
   3  -9   8      144.58      116.84     29.27 o 
   4  -9   8        4.95       27.82     23.83 o 
   5  -9   8       20.31        1.33     22.50 o 
   6  -9   8        6.58        5.32     21.05 o 
   7  -9   8       12.48      -25.04     28.91 o 
   8  -9   8        1.82      -26.25     30.24 o 
   9  -9   8        1.07      -45.84     45.84 o 
 -10  -8   8        0.09       -3.99     30.36 o 
  -9  -8   8        6.28      -19.84     26.49 o 
  -8  -8   8        4.49       -7.98     12.04 o 
  -7  -8   8       15.41        9.82     13.34 o 
  -6  -8   8       27.57       13.61     12.50 o 
  -5  -8   8       85.32       69.50      9.83 o 
  -4  -8   8      219.76      198.44     15.25 o 
  -3  -8   8        1.35       15.45      7.97 o 
  -2  -8   8        9.21       19.10     10.44 o 
  -1  -8   8       68.02       80.90     11.44 o 
   0  -8   8        5.15       17.30      9.19 o 
   1  -8   8        1.20        2.94     11.08 o 
   2  -8   8        9.85       -1.45     11.33 o 
   3  -8   8        0.35       12.52     13.58 o 
   4  -8   8      152.91      107.53     27.82 o 
   5  -8   8      110.83      124.34     27.82 o 
   6  -8   8        4.14        6.65     21.17 o 
   7  -8   8        3.95       13.18     22.38 o 
   8  -8   8        0.21      -22.26     24.92 o 
   9  -8   8        7.54       35.32     47.05 o 
  10  -8   8        1.68      -22.13     36.41 o 
 -11  -7   8       11.61      -11.85     36.77 o 
 -10  -7   8       27.54       18.39     31.57 o 
  -9  -7   8        2.21       58.18     37.01 o 
  -8  -7   8       23.37       18.19     13.21 o 
  -7  -7   8      125.50      115.75     14.14 o 
  -6  -7   8        2.02        3.00      7.25 o 
  -5  -7   8       48.85       48.09      8.86 o 
  -4  -7   8       50.37       41.10      7.55 o 
  -3  -7   8      183.28      205.73     20.58 o 
  -2  -7   8       13.65       -2.61      7.94 o 
  -1  -7   8       30.09       20.67     10.55 o 
   0  -7   8       48.56       51.25     12.87 o 
   1  -7   8      217.55      209.04     18.54 o 
   2  -7   8       10.06       17.62      9.81 o 
   3  -7   8       93.77       77.93     15.96 o 
   4  -7   8      377.57      437.06     32.89 o 
   5  -7   8        2.95      -18.51     18.51 o 
   6  -7   8       21.11       55.40     22.50 o 
   7  -7   8        4.28        3.99     32.90 o 
   8  -7   8        0.05      -32.78     32.78 o 
   9  -7   8        2.45      -10.40     36.53 o 
  10  -7   8        3.54       24.67     29.88 o 
 -11  -6   8        5.93       68.58     31.57 o 
 -10  -6   8       29.81        2.66     23.71 o 
  -9  -6   8        4.33       10.52     10.53 o 
  -8  -6   8       10.03       -0.09      7.23 o 
  -7  -6   8      119.35      139.85     21.87 o 
  -6  -6   8      219.23      240.07     31.72 o 
  -5  -6   8     1763.70     1801.63     80.90 o 
  -4  -6   8      358.97      344.26     32.39 o 
  -3  -6   8       10.51       -6.16      6.16 o 
  -2  -6   8       39.97       45.19      8.48 o 
  -1  -6   8       22.88       36.43      8.33 o 
   0  -6   8       24.85       33.69     11.62 o 
   1  -6   8      415.60      465.25     22.96 o 
   2  -6   8      418.28      470.74     29.84 o 
   3  -6   8       89.27       79.35     15.02 o 
   4  -6   8      376.79      353.16     30.52 o 
   5  -6   8      138.03      108.66     19.60 o 
   6  -6   8        2.54       26.37     22.50 o 
   7  -6   8        8.48        5.20     18.39 o 
   8  -6   8       50.03       94.22     27.46 o 
   9  -6   8       73.56      100.27     31.33 o 
  10  -6   8       30.04       54.43     29.76 o 
  11  -6   8       69.10       63.52     39.19 o 
 -12  -5   8        0.01       35.92     41.25 o 
 -11  -5   8        9.79      -23.83     31.81 o 
 -10  -5   8        0.04        5.64     13.79 o 
  -9  -5   8        9.32       14.50     10.44 o 
  -8  -5   8        0.02       -9.64      9.64 o 
  -7  -5   8      389.69      388.99     33.03 o 
  -6  -5   8       30.08       30.80      7.31 o 
  -5  -5   8      233.24      247.14     15.18 o 
  -4  -5   8       66.12       65.11      7.65 o 
  -3  -5   8      382.85      371.89     21.02 o 
  -2  -5   8        0.13       -2.02      5.48 o 
  -1  -5   8     1162.49     1158.85     35.00 o 
   0  -5   8       24.52       19.09      8.29 o 
   1  -5   8      316.47      255.48     22.01 o 
   2  -5   8      299.06      381.97     46.63 o 
   3  -5   8        0.09        2.11      8.94 o 
   4  -5   8        4.75       12.96     17.96 o 
   5  -5   8       82.23       72.52     18.24 o 
   6  -5   8        6.80      -26.59     52.01 o 
   7  -5   8      168.22      157.48     27.58 o 
   8  -5   8       13.50       -6.53     19.59 o 
   9  -5   8       29.19       52.01     24.67 o 
  10  -5   8        0.18      -21.94     21.94 o 
  11  -5   8        1.16      -10.50     20.08 o 
 -12  -4   8        4.89      -32.17     32.17 o 
 -11  -4   8        0.71        9.31     26.61 o 
 -10  -4   8       31.35       57.75     14.00 o 
  -9  -4   8        2.07        1.05     13.06 o 
  -8  -4   8       16.79       17.22      9.56 o 
  -7  -4   8      597.13      598.84     34.49 o 
  -6  -4   8      102.15       88.36     12.87 o 
  -5  -4   8       94.11      106.98     14.63 o 
  -4  -4   8       67.38       63.56     15.43 o 
  -3  -4   8        0.70        9.61      6.60 o 
  -2  -4   8       88.55       90.86      7.31 o 
  -1  -4   8      307.73      337.28     16.48 o 
   0  -4   8     1094.18     1201.42     36.15 o 
   1  -4   8      301.50      311.05     16.36 o 
   2  -4   8      882.16      835.34     36.95 o 
   3  -4   8      168.72      165.78     16.48 o 
   4  -4   8      119.22      112.36     13.62 o 
   5  -4   8      898.04     1005.73     49.38 o 
   6  -4   8        2.07       -8.21     18.45 o 
   7  -4   8        6.48       22.05     15.87 o 
   8  -4   8       10.11       19.47     19.47 o 
   9  -4   8      119.99      136.66     43.79 o 
  10  -4   8        0.76       -4.11     18.58 o 
  11  -4   8       34.84       39.59     24.16 o 
  12  -4   8       47.44       76.44     35.68 o 
 -11  -3   8        0.99      -13.55     14.88 o 
 -10  -3   8        2.91      -11.25     11.25 o 
  -9  -3   8      191.00      248.48     23.73 o 
  -8  -3   8        6.16       -0.24     10.38 o 
  -7  -3   8      117.35      100.34     15.05 o 
  -6  -3   8        1.77        0.20      6.14 o 
  -5  -3   8       31.97       30.73      7.26 o 
  -4  -3   8      132.77      135.71      9.93 o 
  -3  -3   8      235.57      237.72     10.81 o 
  -2  -3   8       77.55       52.99     18.64 o 
  -1  -3   8      361.63      377.23     16.15 o 
   0  -3   8      979.84     1020.87     29.59 o 
   1  -3   8      405.35      441.07     17.28 o 
   2  -3   8      153.39      193.75     19.96 o 
   3  -3   8       38.93       41.56     28.55 o 
   4  -3   8        6.65        8.25     10.64 o 
   5  -3   8      219.67      226.01     20.57 o 
   6  -3   8      117.12      129.43     23.34 o 
   7  -3   8       22.75       26.55     17.72 o 
   8  -3   8       89.19       52.24     13.34 o 
   9  -3   8       14.78      -18.57     19.05 o 
  10  -3   8      250.72      217.13     34.47 o 
  11  -3   8        0.02      -18.80     22.23 o 
  12  -3   8        8.83       23.83     22.68 o 
 -12  -2   8        2.51      -16.81     25.16 o 
 -11  -2   8        0.36      -12.86     15.42 o 
 -10  -2   8        3.67       12.81     11.56 o 
  -9  -2   8       66.03       59.76     15.77 o 
  -8  -2   8     1195.71     1265.85     39.67 o 
  -7  -2   8      898.80     1025.47     46.21 o 
  -6  -2   8      118.15      121.26     11.89 o 
  -5  -2   8        5.92        1.36      5.34 o 
  -4  -2   8       79.27       64.31      9.12 o 
  -3  -2   8       30.34       32.54      5.82 o 
  -2  -2   8     1397.77     1526.69     45.36 o 
  -1  -2   8       54.27       54.42     11.55 o 
   0  -2   8      242.17      213.13     11.07 o 
   1  -2   8      194.56      187.65     13.93 o 
   2  -2   8        9.35        6.53      7.29 o 
   3  -2   8       28.35       13.83      7.48 o 
   4  -2   8      222.88      262.18     20.32 o 
   5  -2   8      224.95      248.65     19.59 o 
   6  -2   8      285.14      301.30     21.79 o 
   7  -2   8      235.51      226.68     44.19 o 
   8  -2   8       27.21       33.89     12.63 o 
   9  -2   8       12.48       -6.06     10.78 o 
  10  -2   8       16.45       10.68     15.95 o 
  11  -2   8       13.92       -0.65     28.85 o 
  12  -2   8        0.02       -8.02     19.57 o 
 -12  -1   8       20.08       53.55     19.35 o 
 -11  -1   8       27.15       37.41     15.94 o 
 -10  -1   8      102.14       95.84     18.56 o 
  -9  -1   8       23.64       22.33     12.01 o 
  -8  -1   8      269.08      278.32     17.66 o 
  -7  -1   8        1.12       -5.72      5.72 o 
  -6  -1   8      363.40      384.53     17.07 o 
  -5  -1   8       58.40       66.52     10.74 o 
  -4  -1   8      325.19      305.88     16.17 o 
  -3  -1   8     2580.66     2599.47     92.97 o 
  -2  -1   8     1430.67     1393.64     32.73 o 
  -1  -1   8      626.54      631.22     20.32 o 
   0  -1   8       23.46       20.88      3.97 o 
   1  -1   8       22.63       23.98      7.89 o 
   2  -1   8      514.87      498.06     34.59 o 
   3  -1   8     1505.56     1506.83     51.01 o 
   4  -1   8        3.58       -6.92      6.92 o 
   5  -1   8     2854.33     3509.27    113.61 o 
   6  -1   8      290.85      263.13     23.08 o 
   7  -1   8        3.78        5.04      7.15 o 
   8  -1   8        1.36        1.08     11.18 o 
   9  -1   8       33.93       36.80     14.76 o 
  10  -1   8       60.31       78.65     19.62 o 
  11  -1   8      173.39      146.73     25.36 o 
  12  -1   8       34.23       32.97     47.90 o 
 -12   0   8       14.58       -6.19     20.82 o 
 -11   0   8       21.23       14.71     19.12 o 
 -10   0   8       78.20       77.07     36.35 o 
  -9   0   8       13.76      -10.20     10.62 o 
  -8   0   8      146.20      159.63     15.11 o 
  -7   0   8       22.00       20.40      9.34 o 
  -6   0   8      239.19      241.93     14.43 o 
  -5   0   8      456.10      498.58     18.90 o 
  -4   0   8      534.37      515.44     32.03 o 
  -3   0   8      549.95      609.72     19.65 o 
  -2   0   8      305.20      314.05     15.33 o 
  -1   0   8      107.09      105.01      5.74 o 
   0   0   8      138.66      124.51     40.16 o 
   1   0   8      634.34      597.69     26.82 o 
   2   0   8      328.31      350.34     17.79 o 
   3   0   8     6043.54     6489.08    145.43 o 
   4   0   8      140.04      137.62     14.65 o 
   5   0   8      284.42      316.31     17.28 o 
   6   0   8      218.04      245.48     27.52 o 
   7   0   8       10.12       14.22      9.09 o 
   8   0   8      592.39      641.62     33.00 o 
   9   0   8      121.90      124.09     13.90 o 
  10   0   8       14.80      -11.25     23.95 o 
  11   0   8        0.01        8.19     14.02 o 
  12   0   8       33.60       58.43     22.43 o 
 -12   1   8       45.27       73.27     21.59 o 
 -11   1   8      183.64      193.72     22.27 o 
 -10   1   8       51.66       52.78     18.63 o 
  -9   1   8       88.21       83.49     21.73 o 
  -8   1   8      267.55      259.05     19.13 o 
  -7   1   8        1.12       -7.98      8.19 o 
  -6   1   8       35.66       25.20      7.37 o 
  -5   1   8      156.10      193.84     12.54 o 
  -4   1   8     3016.41     3484.33    128.46 o 
  -3   1   8     2050.65     2468.82    122.29 o 
  -2   1   8      401.16      417.07     21.24 o 
  -1   1   8       40.33       48.03      6.42 o 
   0   1   8      839.26      839.06     22.96 o 
   1   1   8       95.43       90.20      4.86 o 
   2   1   8      716.84      800.44     25.35 o 
   3   1   8      215.23      233.85     11.03 o 
   4   1   8       13.68        4.49     11.86 o 
   5   1   8      108.13      106.42     10.71 o 
   6   1   8        4.87        0.05      8.62 o 
   7   1   8      687.13      698.20     60.89 o 
   8   1   8       14.39        0.77     10.31 o 
   9   1   8      828.51      921.33     40.37 o 
  10   1   8      141.82      150.50     26.07 o 
  11   1   8       30.39       55.45     20.58 o 
  12   1   8        3.65        8.69     14.95 o 
 -12   2   8        4.76      -19.15     19.15 o 
 -11   2   8       69.52       66.41     66.71 o 
 -10   2   8       26.46       28.53     14.06 o 
  -9   2   8       19.54       28.82     31.27 o 
  -8   2   8      135.12      129.89     17.36 o 
  -7   2   8       83.78       82.80     11.86 o 
  -6   2   8      686.08      745.08     30.12 o 
  -5   2   8      466.38      447.13     19.84 o 
  -4   2   8       32.72       41.39     10.91 o 
  -3   2   8       13.62        9.74      3.69 o 
  -2   2   8        2.20       -7.04      7.04 o 
  -1   2   8      795.53      846.92     33.21 o 
   0   2   8      262.14      267.27     16.50 o 
   1   2   8     3073.99     3263.10     82.81 o 
   2   2   8       38.98       42.63      4.88 o 
   3   2   8      615.70      668.62     40.23 o 
   4   2   8      415.75      454.62     24.36 o 
   5   2   8       62.05       48.27      9.30 o 
   6   2   8        0.31       -7.13      7.13 o 
   7   2   8       70.98       42.80     20.47 o 
   8   2   8     1109.20     1234.20     54.76 o 
   9   2   8        4.39        3.06     11.44 o 
  10   2   8       57.74       62.84     64.29 o 
  11   2   8        2.02       41.00     19.19 o 
  12   2   8        3.15      -18.02     38.83 o 
 -12   3   8       12.34       36.67     24.19 o 
 -11   3   8       46.76        5.82     21.35 o 
 -10   3   8       18.46      -13.56     18.28 o 
  -9   3   8       19.04       21.57     20.32 o 
  -8   3   8      133.08      133.49     33.59 o 
  -7   3   8      229.47      237.23     18.43 o 
  -6   3   8      160.97      147.20     12.73 o 
  -5   3   8      327.32      348.62     16.84 o 
  -4   3   8       95.20       96.59     13.64 o 
  -3   3   8        2.76        0.01      2.61 o 
  -2   3   8      175.50      199.75     16.93 o 
  -1   3   8     1202.13     1262.65     37.69 o 
   0   3   8     3069.05     3187.16    109.87 o 
   1   3   8     3636.62     3962.53    181.70 o 
   2   3   8     1382.20     1449.64     42.49 o 
   3   3   8      276.89      300.45     10.56 o 
   4   3   8      263.35      273.90     20.34 o 
   5   3   8      353.70      364.78     16.67 o 
   6   3   8       19.80       14.13      7.75 o 
   7   3   8      956.04     1091.65     82.94 o 
   8   3   8       30.03       33.24      9.77 o 
   9   3   8      181.76      194.32     19.17 o 
  10   3   8        7.98       13.93     14.33 o 
  11   3   8        0.00      -13.88     15.29 o 
  12   3   8       24.04       -2.78     32.05 o 
 -12   4   8        1.02      -17.57     19.94 o 
 -11   4   8       11.91       13.09     18.62 o 
 -10   4   8       40.00       25.03     17.72 o 
  -9   4   8       47.72       25.07     27.22 o 
  -8   4   8      283.39      305.49     39.67 o 
  -7   4   8        7.82       19.04     11.55 o 
  -6   4   8      776.22      824.52     35.45 o 
  -5   4   8       12.55       19.61      9.75 o 
  -4   4   8        6.56        8.70     11.60 o 
  -3   4   8       91.04      102.28     18.57 o 
  -2   4   8      236.41      258.25     20.22 o 
  -1   4   8      926.55     1071.87     32.04 o 
   0   4   8     1498.34     1599.31     35.45 o 
   1   4   8     1628.84     1835.08     55.35 o 
   2   4   8       62.61       65.54      9.31 o 
   3   4   8       16.00       12.64      4.20 o 
   4   4   8       23.75       16.13      4.29 o 
   5   4   8       84.77       76.76      7.86 o 
   6   4   8     1195.31     1241.39     39.35 o 
   7   4   8      285.43      275.19     17.36 o 
   8   4   8      155.21      167.29     28.62 o 
   9   4   8       18.38       10.19      6.93 o 
  10   4   8        1.65        4.03     12.40 o 
  11   4   8       28.17        0.00     30.84 o 
  12   4   8       15.69      -27.94     39.19 o 
 -11   5   8        6.43      -12.36     19.96 o 
 -10   5   8       10.57      -12.92     16.72 o 
  -9   5   8       20.38       36.59     23.10 o 
  -8   5   8       30.96       27.66     14.24 o 
  -7   5   8      937.23     1074.01     51.36 o 
  -6   5   8       75.30       78.69     14.44 o 
  -5   5   8       16.06       13.43     14.64 o 
  -4   5   8      345.44      336.28     45.00 o 
  -3   5   8       81.71       52.11     11.56 o 
  -2   5   8       20.46       -2.32     20.08 o 
  -1   5   8        5.68        1.93      6.13 o 
   0   5   8      402.43      390.36     13.25 o 
   1   5   8       55.17       54.96      5.81 o 
   2   5   8      293.97      286.46     12.36 o 
   3   5   8      205.90      234.20     10.77 o 
   4   5   8        2.24       -4.21      4.21 o 
   5   5   8      317.22      314.39     12.99 o 
   6   5   8      126.22      119.32      7.94 o 
   7   5   8      202.32      196.45     14.82 o 
   8   5   8       86.20       86.58     13.80 o 
   9   5   8        0.64        3.31     10.06 o 
  10   5   8       44.53       53.34     32.30 o 
  11   5   8       86.02      126.40     50.56 o 
  12   5   8        0.17        1.45     39.31 o 
 -11   6   8       41.23       25.77     20.26 o 
 -10   6   8        9.94        5.71     17.72 o 
  -9   6   8        0.00       14.47     15.20 o 
  -8   6   8        3.92      -12.82     16.21 o 
  -7   6   8        7.24        2.35     11.66 o 
  -6   6   8        0.00      -15.48     18.02 o 
  -5   6   8       25.61      -15.15     29.76 o 
  -4   6   8       43.97       39.05     13.06 o 
  -3   6   8       25.27       30.23     11.76 o 
  -2   6   8      216.46      194.82     21.24 o 
  -1   6   8       55.14       41.97      8.11 o 
   0   6   8      199.49      232.04     10.23 o 
   1   6   8        5.48        6.50      5.12 o 
   2   6   8      189.32      204.61     10.36 o 
   3   6   8       38.23       40.18      6.28 o 
   4   6   8      170.43      175.77      9.96 o 
   5   6   8      904.76      952.93     26.29 o 
   6   6   8      124.99      121.36      8.69 o 
   7   6   8        0.01       -4.94      4.94 o 
   8   6   8      138.78      151.54     10.77 o 
   9   6   8        9.22       -1.71     18.45 o 
  10   6   8        3.84       29.92     22.77 o 
  11   6   8        8.93      -12.83     23.07 o 
  12   6   8       16.92       -8.22     35.44 o 
 -11   7   8       40.65       35.77     23.54 o 
 -10   7   8        2.94       16.99     19.18 o 
  -9   7   8       23.03        5.82     29.88 o 
  -8   7   8        7.41       -0.35     14.51 o 
  -7   7   8       12.77       15.36     30.72 o 
  -6   7   8        9.37       28.30     20.56 o 
  -5   7   8        0.09       19.35     25.88 o 
  -4   7   8       61.36       26.65     14.15 o 
  -3   7   8       14.58       -4.60     19.90 o 
  -2   7   8      252.10      232.88     15.14 o 
  -1   7   8      192.87      187.92     13.02 o 
   0   7   8       70.35       59.26     15.22 o 
   1   7   8       25.12       24.02      6.32 o 
   2   7   8      108.62      131.91     19.33 o 
   3   7   8      800.71      811.65     34.24 o 
   4   7   8      270.15      290.42     17.88 o 
   5   7   8       42.09       54.24      6.11 o 
   6   7   8       36.01       28.92      5.92 o 
   7   7   8      168.08      170.13     10.96 o 
   8   7   8       47.27       36.48     23.77 o 
   9   7   8       23.97       23.71     50.26 o 
  10   7   8       43.20       50.76     22.18 o 
  11   7   8        1.44      -34.17     34.17 o 
 -10   8   8        6.61       -2.25     18.90 o 
  -9   8   8       10.90       42.44     19.92 o 
  -8   8   8        1.30        1.21     27.94 o 
  -7   8   8        9.97       17.90     22.98 o 
  -6   8   8        0.04       -6.41     29.39 o 
  -5   8   8        3.00       18.02     19.35 o 
  -4   8   8        5.00      -18.14     18.14 o 
  -3   8   8       31.39       25.55     14.82 o 
  -2   8   8       37.08       21.08     23.65 o 
  -1   8   8      270.67      295.33     40.33 o 
   0   8   8        0.33       -7.11      8.24 o 
   1   8   8        9.97        5.03      5.91 o 
   2   8   8      103.76       97.23     12.64 o 
   3   8   8      230.48      269.20     15.15 o 
   4   8   8        0.83       -1.64      7.32 o 
   5   8   8      265.64      294.81     16.69 o 
   6   8   8        0.22        3.12      7.32 o 
   7   8   8      115.11       93.83     11.85 o 
   8   8   8       25.82       54.55     26.61 o 
   9   8   8       18.48        5.32     25.28 o 
  10   8   8       79.72       43.91     31.93 o 
  11   8   8       16.21      -11.97     33.38 o 
 -10   9   8        8.27       35.44     37.98 o 
  -9   9   8        0.74      -16.45     31.69 o 
  -8   9   8        1.40       49.47     41.85 o 
  -7   9   8       28.15       19.11     25.40 o 
  -6   9   8        1.32      -12.82     21.65 o 
  -5   9   8       34.88        2.54     20.44 o 
  -4   9   8        0.25      -14.15     19.35 o 
  -3   9   8       65.91       19.35     19.35 o 
  -2   9   8      130.12      121.45     14.79 o 
  -1   9   8       21.34       14.43      9.59 o 
   0   9   8       80.25       96.14     22.52 o 
   1   9   8       74.92       68.85     13.13 o 
   2   9   8       50.79       38.73      9.83 o 
   3   9   8      237.68      241.39     19.50 o 
   4   9   8      258.61      307.63     33.12 o 
   5   9   8       27.60       29.56      7.16 o 
   6   9   8        8.85        4.60      4.90 o 
   7   9   8      199.82      226.67     38.95 o 
   8   9   8       10.84       -9.31     34.59 o 
   9   9   8       13.19       41.12     27.82 o 
  10   9   8        9.07      -46.45     46.45 o 
  -9  10   8       11.06       16.45     39.31 o 
  -8  10   8        6.09        8.83     27.94 o 
  -7  10   8       12.24       29.27     30.48 o 
  -6  10   8        9.77      -17.78     22.98 o 
  -5  10   8       16.53      -20.44     21.77 o 
  -4  10   8      230.11      134.74     28.18 o 
  -3  10   8       21.11      -13.79     14.39 o 
  -2  10   8      313.09      378.12     49.35 o 
  -1  10   8       60.31       49.96     13.11 o 
   0  10   8        5.58       -3.40     10.23 o 
   1  10   8      289.35      335.51     22.22 o 
   2  10   8       74.95       79.87     19.15 o 
   3  10   8      286.22      305.13     24.00 o 
   4  10   8       65.32       65.07     21.84 o 
   5  10   8       54.06       46.03     40.52 o 
   6  10   8       14.29       25.76     20.32 o 
   7  10   8       30.94       51.04     29.63 o 
   8  10   8        2.13      -14.64     24.07 o 
   9  10   8        7.37      -42.46     42.46 o 
  -8  11   8       36.64       49.59     40.64 o 
  -7  11   8        0.27      -15.24     29.27 o 
  -6  11   8       16.40       35.68     31.81 o 
  -5  11   8        0.37       -3.87     22.98 o 
  -4  11   8       68.68       17.90     24.31 o 
  -3  11   8       65.26       45.00     25.76 o 
  -2  11   8       57.59       -1.33     31.09 o 
  -1  11   8      159.35      165.47     55.34 o 
   0  11   8       89.00       78.62     16.03 o 
   1  11   8       30.65       26.12     11.54 o 
   2  11   8       12.55       30.89     21.37 o 
   3  11   8       33.45       13.79     11.88 o 
   4  11   8       81.30       82.64     13.91 o 
   5  11   8        0.94      -23.10     23.10 o 
   6  11   8       30.09       50.08     28.42 o 
   7  11   8        0.61       28.30     29.63 o 
   8  11   8        6.14        2.66     28.06 o 
   9  11   8       11.95      -13.31     31.93 o 
  -7  12   8        0.25      -41.97     44.51 o 
  -6  12   8        0.54      -33.14     33.14 o 
  -5  12   8       25.50       -1.33     24.31 o 
  -4  12   8        6.30       38.46     38.46 o 
  -3  12   8       44.56       54.07     26.97 o 
  -2  12   8      110.33       94.35     33.63 o 
  -1  12   8        9.80       31.21     23.47 o 
   0  12   8       61.02       57.70     19.59 o 
   1  12   8       58.69       62.05     30.36 o 
   2  12   8        8.25      -10.64     14.64 o 
   3  12   8       23.63       29.63     18.87 o 
   5  12   8       48.57       14.88     24.43 o 
   6  12   8       39.51        1.33     25.76 o 
   7  12   8       14.40       28.30     30.96 o 
   8  12   8        0.00      -18.75     29.39 o 
  -6  13   8       20.29       38.22     34.47 o 
  -5  13   8        0.39       26.85     35.80 o 
  -4  13   8       40.84       24.31     32.05 o 
  -3  13   8       15.88      -19.35     27.09 o 
  -2  13   8       21.43       27.22     34.96 o 
  -1  13   8       31.82       39.19     35.20 o 
   0  13   8       13.58       35.56     22.38 o 
   1  13   8       69.73       66.40     23.95 o 
   2  13   8       16.55        5.32     18.75 o 
   6  13   8        8.88       47.17     33.75 o 
  -4  14   8       10.08       15.48     33.38 o 
  -3  14   8        0.12       27.09     46.45 o 
  -2  14   8        0.89      -41.61     41.61 o 
  -1  14   8        0.69       36.65     40.64 o 
   0  14   8        0.23       19.84     25.16 o 
   1  14   8        2.26       11.97     33.38 o 
   0  15   8        0.06      -23.95     23.95 o 
  -3 -13   9       39.35       19.47     23.71 o 
  -2 -13   9       11.97       31.57     24.80 o 
  -1 -13   9       15.50       12.22     39.43 o 
   1 -13   9        0.28        7.98     29.39 o 
   2 -13   9       24.78        3.99     29.27 o 
   3 -13   9        0.79       -1.33     30.48 o 
   4 -13   9       30.47        5.32     35.68 o 
  -4 -12   9       39.38       46.33     21.05 o 
  -3 -12   9        4.70        1.33     18.02 o 
  -2 -12   9        2.80       21.89     21.89 o 
  -1 -12   9        0.46        4.11     21.65 o 
   0 -12   9        1.20        2.66     21.53 o 
   1 -12   9       53.15       34.71     25.40 o 
   2 -12   9       15.17        3.99     26.61 o 
   3 -12   9       33.03      -15.97     29.15 o 
   4 -12   9       54.27       31.81     27.82 o 
   5 -12   9       14.38        3.99     30.36 o 
   6 -12   9        6.70        0.00     34.35 o 
  -7 -11   9        3.17      -46.69     46.69 o 
  -6 -11   9        6.70      -22.13     29.03 o 
  -5 -11   9        0.44       30.84     25.16 o 
  -4 -11   9       16.58       43.30     19.59 o 
  -3 -11   9       28.37       20.68     18.02 o 
  -2 -11   9      272.35      265.26     35.56 o 
  -1 -11   9        1.79      -10.89     18.99 o 
   0 -11   9        5.20      -20.20     20.20 o 
   1 -11   9       43.62       37.50     25.40 o 
   2 -11   9       98.47      110.55     29.27 o 
   3 -11   9       27.30       10.64     34.47 o 
   4 -11   9       87.67       59.51     27.82 o 
   5 -11   9      174.70      149.26     41.00 o 
   6 -11   9       10.31      -13.18     47.41 o 
   7 -11   9        3.57       -3.99     34.23 o 
  -7 -10   9        7.86       11.01     31.57 o 
  -6 -10   9       18.69       45.72     27.70 o 
  -5 -10   9        2.54       38.30     46.51 o 
  -4 -10   9        0.07      -19.47     23.59 o 
  -3 -10   9       24.18       30.56     24.37 o 
  -2 -10   9        1.11       -4.35     16.69 o 
  -1 -10   9       19.66       -2.66     27.09 o 
   0 -10   9        0.74      -10.77     17.54 o 
   1 -10   9       76.82       41.49     22.74 o 
   2 -10   9       46.67        0.00     22.62 o 
   3 -10   9      144.74      115.63     37.25 o 
   4 -10   9       15.47       63.62     38.46 o 
   5 -10   9       57.61       29.03     29.03 o 
   6 -10   9      159.84       63.26     35.56 o 
   7 -10   9       11.17       59.15     34.23 o 
   8 -10   9        6.15       31.45     36.77 o 
  -9  -9   9        3.42       46.81     46.81 o 
  -8  -9   9        2.68      -13.55     41.85 o 
  -7  -9   9        4.52       -4.08     10.95 o 
  -6  -9   9       19.51       28.73     15.06 o 
  -5  -9   9       11.38        7.70     22.56 o 
  -4  -9   9      126.14      166.20     31.65 o 
  -3  -9   9      313.37      326.04     33.63 o 
  -2  -9   9       11.42        3.02     10.29 o 
  -1  -9   9       56.30       -2.04     11.22 o 
   0  -9   9        4.14        5.66     14.82 o 
   1  -9   9       70.59       36.78     28.55 o 
   2  -9   9       55.98       32.54     35.86 o 
   3  -9   9      209.19      181.07     39.92 o 
   4  -9   9       92.92       90.23     34.47 o 
   5  -9   9       10.06      -14.51     23.83 o 
   6  -9   9       20.72       30.36     31.69 o 
   7  -9   9       60.64       77.53     35.44 o 
   8  -9   9       38.38       44.51     36.65 o 
   9  -9   9        2.32      -37.86     37.86 o 
 -10  -8   9       19.06        7.98     30.36 o 
  -9  -8   9        1.03      -10.64     35.92 o 
  -8  -8   9        0.00      -16.95     22.26 o 
  -7  -8   9        0.37        7.29     18.32 o 
  -6  -8   9        5.69        1.18     12.59 o 
  -5  -8   9      133.69      138.73     43.87 o 
  -4  -8   9      625.20      675.71     35.79 o 
  -3  -8   9      187.78      197.52     16.71 o 
  -2  -8   9        8.31        5.99      8.78 o 
  -1  -8   9      103.73      118.55     16.38 o 
   0  -8   9        4.47        2.87     14.16 o 
   1  -8   9        0.01        4.85     10.39 o 
   2  -8   9       88.53       86.67     13.89 o 
   3  -8   9      380.89      428.33     37.57 o 
   4  -8   9      400.62      506.08     51.89 o 
   5  -8   9       45.72       25.16     23.83 o 
   6  -8   9       95.86       68.58     29.03 o 
   7  -8   9        2.33      -26.25     26.25 o 
   8  -8   9        0.22       11.73     28.79 o 
   9  -8   9        5.39      -16.93     36.41 o 
  10  -8   9        0.50       18.14     36.29 o 
  -9  -7   9        4.21      -25.16     25.16 o 
  -8  -7   9        3.69       -4.42     15.28 o 
  -7  -7   9        1.67        2.10      9.62 o 
  -6  -7   9       72.68       84.66     14.64 o 
  -5  -7   9        0.06        3.48      9.23 o 
  -4  -7   9      589.80      656.72     30.06 o 
  -3  -7   9     1229.43     1350.12     40.14 o 
  -2  -7   9      174.88      157.13     13.28 o 
  -1  -7   9        1.01       -4.07     10.29 o 
   0  -7   9      329.86      328.34     19.74 o 
   1  -7   9        1.49       -2.70     15.81 o 
   2  -7   9       22.00       28.94     12.17 o 
   3  -7   9      266.06      281.04     22.66 o 
   4  -7   9      659.87      709.16     62.65 o 
   5  -7   9       11.61       35.80     23.83 o 
   6  -7   9        0.41      -31.69     31.69 o 
   7  -7   9        0.37       18.39     23.59 o 
   8  -7   9       14.56       10.40     26.13 o 
   9  -7   9       42.07       53.22     33.75 o 
  10  -7   9        0.53      -32.30     32.30 o 
 -11  -6   9       93.36       48.75     34.23 o 
 -10  -6   9       23.82        9.19     42.09 o 
  -9  -6   9        1.73       21.66     11.64 o 
  -8  -6   9        3.30       -8.12      8.96 o 
  -7  -6   9       58.59       47.68     11.81 o 
  -6  -6   9       33.81       38.30      8.76 o 
  -5  -6   9       69.41       50.96     10.38 o 
  -4  -6   9     1604.21     1644.01     52.93 o 
  -3  -6   9       48.87       54.51      9.61 o 
  -2  -6   9        1.31       -0.08      7.77 o 
  -1  -6   9        9.56       12.61      7.81 o 
   0  -6   9       68.53       59.22     10.74 o 
   1  -6   9       13.66       23.31      9.76 o 
   2  -6   9        0.45       -6.33      8.30 o 
   3  -6   9      333.63      339.39     28.18 o 
   4  -6   9      134.54      142.70     21.11 o 
   5  -6   9      102.06       63.62     21.17 o 
   6  -6   9       12.03        9.19     21.05 o 
   7  -6   9        2.76       -5.20     22.26 o 
   8  -6   9       31.58       43.06     33.87 o 
   9  -6   9       41.25        3.87     36.29 o 
  10  -6   9       16.64       65.68     36.04 o 
  11  -6   9        0.42      -34.59     34.59 o 
 -11  -5   9       13.00       55.52     33.02 o 
 -10  -5   9        8.17       10.10     21.05 o 
  -9  -5   9        0.01        1.44     14.18 o 
  -8  -5   9       60.42       60.09     14.28 o 
  -7  -5   9      230.06      199.36     21.51 o 
  -6  -5   9     1483.12     1568.53     48.33 o 
  -5  -5   9       58.06       60.94      7.55 o 
  -4  -5   9      279.36      289.34     14.69 o 
  -3  -5   9       56.06       86.15     19.78 o 
  -2  -5   9       76.16       53.37      8.94 o 
  -1  -5   9       93.17       72.96      9.81 o 
   0  -5   9      130.15      110.10     13.71 o 
   1  -5   9       21.35       -4.59     14.60 o 
   2  -5   9      242.69      249.67     22.23 o 
   3  -5   9        0.73       -4.42     10.84 o 
   4  -5   9      178.80      169.37     21.59 o 
   5  -5   9       11.48       14.90     13.34 o 
   6  -5   9      131.16      107.89     23.71 o 
   7  -5   9       26.17        2.66     18.26 o 
   8  -5   9       12.54       46.81     23.34 o 
   9  -5   9       40.39       41.37     30.96 o 
  10  -5   9        2.56       -9.82     18.50 o 
  11  -5   9       46.59       37.07     41.31 o 
 -11  -4   9       44.79        2.66     27.82 o 
 -10  -4   9       26.93       50.36     24.67 o 
  -9  -4   9        2.81        2.02     10.22 o 
  -8  -4   9      110.50       88.07     16.82 o 
  -7  -4   9       42.07       50.75      8.61 o 
  -6  -4   9       43.05       32.88      7.58 o 
  -5  -4   9       30.29       12.71      9.27 o 
  -4  -4   9        1.64       -0.27      5.69 o 
  -3  -4   9      304.66      302.68     16.13 o 
  -2  -4   9       31.81       24.61      6.08 o 
  -1  -4   9       23.88       35.10      9.01 o 
   0  -4   9       31.77       37.28      7.58 o 
   1  -4   9      451.09      494.85     20.97 o 
   2  -4   9       48.32       42.22     10.80 o 
   3  -4   9       39.26       33.40     15.18 o 
   4  -4   9      370.70      385.10     27.65 o 
   5  -4   9       86.28       49.00     14.80 o 
   6  -4   9      457.12      503.01     76.32 o 
   7  -4   9       73.45       63.86     22.13 o 
   8  -4   9       44.48       34.96     23.34 o 
   9  -4   9       23.46       17.87     18.69 o 
  10  -4   9       39.66       37.11     20.84 o 
  11  -4   9        0.92       10.32     65.50 o 
 -12  -3   9       21.43       10.77     29.63 o 
 -11  -3   9       24.08       22.26     18.51 o 
 -10  -3   9        1.35       10.99     16.49 o 
  -9  -3   9      123.16       93.18     13.03 o 
  -8  -3   9       71.77       73.65     14.65 o 
  -7  -3   9       24.29       20.07      8.82 o 
  -6  -3   9        9.64        0.62      6.70 o 
  -5  -3   9       54.09       57.60      7.29 o 
  -4  -3   9       44.62       25.02      6.87 o 
  -3  -3   9      761.92      699.56     22.14 o 
  -2  -3   9      147.01      140.76     10.72 o 
  -1  -3   9      404.28      389.49     20.10 o 
   0  -3   9      686.70      695.90     23.65 o 
   1  -3   9       12.67        6.43      6.08 o 
   2  -3   9        5.15        1.17      9.54 o 
   3  -3   9       36.38       18.10      9.21 o 
   4  -3   9      759.18      802.65     36.41 o 
   5  -3   9       87.49       60.92     18.51 o 
   6  -3   9      154.97      145.50     18.60 o 
   7  -3   9      340.39      329.02     52.56 o 
   8  -3   9       42.51       33.94     14.77 o 
   9  -3   9       16.59       17.03     16.97 o 
  10  -3   9        3.29       15.88     20.06 o 
  11  -3   9       48.20       17.74     21.43 o 
  12  -3   9       31.68       54.19     30.24 o 
 -11  -2   9        1.60       49.71     26.13 o 
 -10  -2   9        9.51        7.62     17.78 o 
  -9  -2   9      303.40      308.08     25.98 o 
  -8  -2   9       23.85       46.45     12.66 o 
  -7  -2   9        7.70       10.24      8.19 o 
  -6  -2   9      192.88      182.78     21.49 o 
  -5  -2   9       79.05       79.31     10.96 o 
  -4  -2   9        4.79        9.99      5.63 o 
  -3  -2   9       19.95       15.94      5.79 o 
  -2  -2   9      647.15      713.10     28.18 o 
  -1  -2   9      743.16      733.69     23.63 o 
   0  -2   9        6.43        4.32      6.25 o 
   1  -2   9        0.25       -0.99      4.40 o 
   2  -2   9      479.32      503.14     26.57 o 
   3  -2   9      235.98      265.86     18.67 o 
   4  -2   9       35.51       24.38     12.04 o 
   5  -2   9      100.42      110.19     14.84 o 
   6  -2   9      246.21      285.87     22.55 o 
   7  -2   9       52.67       35.86     13.36 o 
   8  -2   9       18.25       -6.87     10.68 o 
   9  -2   9       16.29       81.17     63.93 o 
  10  -2   9       14.05       37.86     15.30 o 
  11  -2   9       11.21       28.79     17.70 o 
  12  -2   9       14.85       47.66     22.08 o 
 -12  -1   9        5.02       15.48     39.31 o 
 -11  -1   9        7.54       28.06     21.71 o 
 -10  -1   9       89.61       97.94     32.84 o 
  -9  -1   9      176.21      188.28     18.23 o 
  -8  -1   9      116.61       95.92     20.13 o 
  -7  -1   9       57.37       28.31     10.49 o 
  -6  -1   9      513.53      523.27     23.23 o 
  -5  -1   9       63.68       57.35     14.40 o 
  -4  -1   9      979.87     1082.51     33.42 o 
  -3  -1   9      364.84      380.46     20.67 o 
  -2  -1   9      377.68      410.60     13.01 o 
  -1  -1   9     1759.57     1966.79     77.71 o 
   0  -1   9     1001.71      995.12     30.46 o 
   1  -1   9       67.56       60.30      9.82 o 
   2  -1   9      102.30       87.25     11.11 o 
   3  -1   9      289.52      263.16     17.25 o 
   4  -1   9     2261.05     2449.28     82.98 o 
   5  -1   9       10.40       -1.70      6.82 o 
   6  -1   9      101.08       91.54     13.35 o 
   7  -1   9       71.02       40.62     10.14 o 
   8  -1   9       65.60       73.14     13.74 o 
   9  -1   9       69.30       40.53     15.51 o 
  10  -1   9        0.31        8.41     19.31 o 
  11  -1   9       38.66        2.70     15.69 o 
  12  -1   9       26.99      -11.20     23.40 o 
 -12   0   9       54.77       55.37     23.10 o 
 -11   0   9       80.40       79.82     48.62 o 
 -10   0   9        1.23       -9.93     20.74 o 
  -9   0   9      171.03      174.98     18.03 o 
  -8   0   9       10.76        4.68     10.07 o 
  -7   0   9      254.25      267.87     21.77 o 
  -6   0   9      383.14      410.06     19.50 o 
  -5   0   9      323.28      336.66     21.72 o 
  -4   0   9      125.28      101.44      7.88 o 
  -3   0   9        2.52       -1.60      3.96 o 
  -2   0   9      356.36      340.51     10.22 o 
  -1   0   9       61.49       61.78     10.83 o 
   0   0   9      105.10      123.46     12.23 o 
   1   0   9      176.69      181.97     14.93 o 
   2   0   9     5706.40     6316.46    174.79 o 
   3   0   9     2286.70     2464.41     88.71 o 
   4   0   9     1256.89     1390.43     44.56 o 
   5   0   9        2.18       -6.14      6.17 o 
   6   0   9      121.92      103.68     23.21 o 
   7   0   9       28.00       33.63     18.87 o 
   8   0   9      190.74      211.86     16.75 o 
   9   0   9        7.14       -7.90     13.00 o 
  10   0   9       99.32      131.02     24.91 o 
  11   0   9       10.04       -3.40     15.33 o 
  12   0   9       49.34       24.76     60.84 o 
 -12   1   9       23.68       34.90     21.98 o 
 -11   1   9      103.45       90.29     20.01 o 
 -10   1   9      273.97      289.61     29.11 o 
  -9   1   9      186.92      172.33     18.40 o 
  -8   1   9      144.81       96.06     25.18 o 
  -7   1   9      694.77      751.82     49.77 o 
  -6   1   9        5.12       -8.12      8.12 o 
  -5   1   9      885.51      975.04     31.32 o 
  -4   1   9     1101.67     1172.69     76.63 o 
  -3   1   9       25.57        9.57     10.25 o 
  -2   1   9       13.83        6.46      8.65 o 
  -1   1   9      118.70      116.46     12.20 o 
   0   1   9        8.40       11.07      7.20 o 
   1   1   9      457.58      437.53     58.00 o 
   2   1   9      744.42      661.94     25.61 o 
   3   1   9      838.90      786.67     25.26 o 
   4   1   9        0.84       -4.94      5.42 o 
   5   1   9      218.41      200.14     19.22 o 
   6   1   9       16.68        7.77      8.10 o 
   7   1   9      102.28      108.38     22.55 o 
   8   1   9      170.59      121.06     18.58 o 
   9   1   9       11.64       -5.08     10.89 o 
  10   1   9      215.78      195.96     46.21 o 
  11   1   9       21.82       -9.79     32.36 o 
  12   1   9        8.55       22.63     17.03 o 
 -12   2   9       19.65       12.18     28.85 o 
 -11   2   9       10.16       16.79     20.70 o 
 -10   2   9       24.44       34.24     32.84 o 
  -9   2   9       94.58       77.26     56.67 o 
  -8   2   9        0.32       -4.37      9.71 o 
  -7   2   9        7.51       -1.34      9.85 o 
  -6   2   9      260.41      238.67     22.07 o 
  -5   2   9       13.17        7.06      4.92 o 
  -4   2   9       71.35       83.27      9.71 o 
  -3   2   9        6.30       13.80     19.35 o 
  -2   2   9      105.75      114.09     13.69 o 
  -1   2   9      864.57      889.92     31.35 o 
   0   2   9      368.25      447.63     19.49 o 
   1   2   9     1402.69     1634.36     76.89 o 
   2   2   9     2533.67     2904.37     91.13 o 
   3   2   9      613.40      713.61     35.61 o 
   4   2   9       40.81       48.38     16.36 o 
   5   2   9        9.73       10.75      6.99 o 
   6   2   9        6.26        4.61      7.64 o 
   7   2   9       11.08       12.82     11.01 o 
   8   2   9      153.97      125.71     18.71 o 
   9   2   9      112.76      104.96     19.19 o 
  10   2   9       45.32       24.23     14.18 o 
  11   2   9       12.85        7.29     14.76 o 
  12   2   9        0.28       22.13     36.04 o 
 -12   3   9       73.59       53.19     30.52 o 
 -11   3   9        0.01       12.74     21.89 o 
 -10   3   9       16.95       66.28     21.15 o 
  -9   3   9       20.68       20.10     17.91 o 
  -8   3   9       75.01      109.18     19.10 o 
  -7   3   9       51.96       43.91     11.51 o 
  -6   3   9      720.67      665.49     27.63 o 
  -5   3   9      109.73      126.00     17.16 o 
  -4   3   9       74.92       53.10     18.42 o 
  -3   3   9       20.90       21.00      5.51 o 
  -2   3   9     1549.59     1700.14     60.01 o 
  -1   3   9       37.48       36.10      4.94 o 
   0   3   9      120.35       96.28     17.66 o 
   1   3   9     4229.97     4943.39    135.68 o 
   2   3   9      291.50      339.81     15.96 o 
   3   3   9      414.19      414.09     20.25 o 
   4   3   9      119.21      113.29     10.79 o 
   5   3   9       59.09       55.28      7.94 o 
   6   3   9      126.48       98.18     11.00 o 
   7   3   9       21.34        6.94      8.32 o 
   8   3   9      194.50      226.46     36.50 o 
   9   3   9      352.15      384.57     45.77 o 
  10   3   9        4.19        6.44     10.53 o 
  11   3   9       23.29        5.40     18.99 o 
  12   3   9       21.47       50.20     34.84 o 
 -11   4   9       56.69       68.58     20.31 o 
 -10   4   9        5.59        6.39     14.88 o 
  -9   4   9        9.33        5.02     15.52 o 
  -8   4   9      160.18      176.78     19.60 o 
  -7   4   9       18.29       11.36      9.50 o 
  -6   4   9      186.97      189.51     22.16 o 
  -5   4   9     2926.73     3155.26     84.62 o 
  -4   4   9       11.55        4.85     11.60 o 
  -3   4   9       28.47       27.08     10.87 o 
  -2   4   9      662.42      722.08     35.51 o 
  -1   4   9      696.37      712.94     18.79 o 
   0   4   9     2650.04     2774.06    100.72 o 
   1   4   9        2.54       -5.61      5.61 o 
   2   4   9      129.86      124.34      7.94 o 
   3   4   9       10.37        6.26      4.02 o 
   4   4   9      119.26      108.38      8.23 o 
   5   4   9      576.65      620.69     20.50 o 
   6   4   9      129.89      152.37     15.40 o 
   7   4   9     1473.35     1725.74     53.69 o 
   8   4   9       18.99       13.50      9.57 o 
   9   4   9      559.60      653.88     42.22 o 
  10   4   9       11.25        8.92     10.21 o 
  11   4   9       13.95      -28.06     28.06 o 
  12   4   9        6.78       -7.02     36.41 o 
 -11   5   9        0.06       -9.04     25.64 o 
 -10   5   9      106.03      154.09     25.40 o 
  -9   5   9       25.18       29.18     15.44 o 
  -8   5   9      271.02      310.81     50.98 o 
  -7   5   9       35.91       28.13     20.80 o 
  -6   5   9      695.26      721.90     48.30 o 
  -5   5   9       79.07       58.60     10.45 o 
  -4   5   9        5.16       -7.74     18.87 o 
  -3   5   9        0.60       -4.50     11.32 o 
  -2   5   9      396.58      393.86     25.42 o 
  -1   5   9      285.59      303.13     11.97 o 
   0   5   9      819.79      815.05     44.38 o 
   1   5   9       32.86       20.64      5.06 o 
   2   5   9       46.90       41.91      5.84 o 
   3   5   9       28.05       25.09      7.30 o 
   4   5   9       16.60       14.36      5.28 o 
   5   5   9        0.29       -4.76      7.03 o 
   6   5   9      122.91      125.97     10.31 o 
   7   5   9      383.88      430.68     21.50 o 
   8   5   9        6.51       12.24     11.51 o 
   9   5   9      104.82      162.74     35.62 o 
  10   5   9        2.92      -25.28     25.28 o 
  11   5   9       11.54      -36.53     43.54 o 
  12   5   9       15.50       16.81     42.09 o 
 -11   6   9        1.09      -12.53     34.23 o 
 -10   6   9        8.28      -20.06     21.43 o 
  -9   6   9        0.08       13.82     19.27 o 
  -8   6   9        0.46      -13.74     13.74 o 
  -7   6   9       36.66       26.74     20.08 o 
  -6   6   9        5.55       -3.87     18.14 o 
  -5   6   9        3.83       16.69     15.38 o 
  -4   6   9      110.43       91.28     19.18 o 
  -3   6   9       30.97       31.69     30.48 o 
  -2   6   9       18.42        2.06     10.83 o 
  -1   6   9     1045.82     1057.00     31.16 o 
   0   6   9       18.87       21.51      5.64 o 
   1   6   9      288.74      245.49     20.06 o 
   2   6   9       99.40       98.88     10.96 o 
   3   6   9       92.52      106.00      8.68 o 
   4   6   9      109.71      101.99     14.88 o 
   5   6   9      424.28      484.52     18.90 o 
   6   6   9        0.41        4.05      5.45 o 
   7   6   9       11.35        1.20     12.28 o 
   8   6   9        0.59        5.54     15.22 o 
   9   6   9        1.27       10.27     16.62 o 
  10   6   9      128.53      157.65     38.52 o 
  11   6   9        0.20      -22.51     26.27 o 
 -10   7   9        0.12       14.01     23.96 o 
  -9   7   9        9.49        2.18     16.47 o 
  -8   7   9        2.12       -7.64     16.87 o 
  -7   7   9        5.78       -8.95     20.56 o 
  -6   7   9        5.85        1.33     20.68 o 
  -5   7   9        2.26       -7.74     15.60 o 
  -4   7   9       12.91       -1.76     12.44 o 
  -3   7   9       88.80      102.67     16.24 o 
  -2   7   9      194.96      199.09     15.12 o 
  -1   7   9        2.34       -6.86      6.86 o 
   0   7   9        0.28        2.80      5.09 o 
   1   7   9       11.10        4.40      5.57 o 
   2   7   9       13.23       22.84     11.28 o 
   3   7   9      178.57      170.80     11.53 o 
   4   7   9      190.07      180.46     12.44 o 
   5   7   9      146.63      143.62     11.04 o 
   6   7   9       48.95       62.47     13.81 o 
   7   7   9       35.14       21.40      8.52 o 
   8   7   9        5.18       -6.04      6.86 o 
   9   7   9       28.18       34.50     19.69 o 
  10   7   9       14.76       -4.06     20.74 o 
  11   7   9        0.53        9.84     22.18 o 
 -10   8   9        0.01      -12.51     18.71 o 
  -9   8   9       31.01       28.45     17.24 o 
  -8   8   9       12.63        7.40     15.22 o 
  -7   8   9       16.00      -20.44     24.31 o 
  -6   8   9       14.40        6.41     21.77 o 
  -5   8   9        0.30       12.94     19.35 o 
  -4   8   9      149.72      124.71     27.34 o 
  -3   8   9      110.79       92.13     26.48 o 
  -2   8   9      763.28      833.12     70.74 o 
  -1   8   9       80.90       65.42     14.83 o 
   0   8   9       21.12        9.34      6.88 o 
   1   8   9       25.20       17.85      7.46 o 
   2   8   9        0.88        3.17      5.56 o 
   3   8   9      650.33      758.35     27.04 o 
   4   8   9        1.39       -6.13      7.21 o 
   5   8   9      126.52      120.70     10.60 o 
   6   8   9       73.65       64.69      7.35 o 
   7   8   9       42.16       35.46     25.40 o 
   8   8   9        4.09       33.26     31.93 o 
   9   8   9        6.35      -23.83     23.83 o 
  10   8   9       14.59       10.64     31.81 o 
  -9   9   9        1.56       -7.12     18.21 o 
  -8   9   9       47.12      112.97     43.18 o 
  -7   9   9       42.95       48.38     28.06 o 
  -6   9   9        1.63      -19.23     21.77 o 
  -5   9   9       40.43       78.38     25.64 o 
  -4   9   9      120.08      149.74     29.76 o 
  -3   9   9       78.25       48.19     19.11 o 
  -2   9   9       38.75       44.23     11.79 o 
  -1   9   9        5.49        5.07     10.62 o 
   0   9   9        7.45       -7.81      7.81 o 
   1   9   9        7.67       12.79     14.67 o 
   2   9   9       17.38        4.65      7.73 o 
   3   9   9      245.43      257.19     32.85 o 
   4   9   9      324.66      384.47     20.73 o 
   5   9   9      103.42       90.41     18.57 o 
   6   9   9       13.97        1.42      9.89 o 
   7   9   9       68.74      117.81     33.50 o 
   8   9   9       26.17       25.28     25.28 o 
   9   9   9        0.79       26.49     29.15 o 
  10   9   9        0.00       41.00     37.13 o 
  -8  10   9       15.64       44.39     35.56 o 
  -7  10   9        0.15        6.41     29.27 o 
  -6  10   9        5.89      -33.14     33.14 o 
  -5  10   9       16.42       -5.08     33.26 o 
  -4  10   9       49.69       -6.41     34.71 o 
  -3  10   9       28.23       22.24     15.37 o 
  -2  10   9      195.59      199.96     23.06 o 
  -1  10   9       90.31       61.66     18.05 o 
   0  10   9        6.15       -6.11     12.87 o 
   1  10   9        1.19        1.86      8.89 o 
   2  10   9       16.94       14.18      9.13 o 
   3  10   9       18.26       23.18     10.96 o 
   4  10   9       58.39       76.25     10.31 o 
   5  10   9        1.54      -22.98     22.98 o 
   6  10   9        0.00       10.77     30.96 o 
   7  10   9       14.27       40.16     34.84 o 
   8  10   9       16.84       82.61     29.27 o 
   9  10   9        0.06       47.66     33.14 o 
  -7  11   9        7.73      -20.32     29.27 o 
  -6  11   9        2.72       19.11     30.60 o 
  -5  11   9        3.70       25.52     29.39 o 
  -4  11   9        3.43       42.33     35.92 o 
  -3  11   9        9.76       16.69     21.89 o 
  -2  11   9        5.44       28.42     23.34 o 
  -1  11   9       14.05      -15.60     15.60 o 
   0  11   9      135.01      153.93     46.08 o 
   1  11   9      142.92      113.70     21.71 o 
   2  11   9        9.62       37.58     16.50 o 
   3  11   9       74.64       66.53     17.30 o 
   4  11   9        9.96        3.99     13.43 o 
   5  11   9       16.08        1.33     30.96 o 
   6  11   9       89.13       97.01     40.40 o 
   7  11   9        5.12      -28.18     28.18 o 
   8  11   9        0.18       14.64     29.27 o 
  -6  12   9        7.30      -17.78     33.02 o 
  -5  12   9        0.01        7.62     30.60 o 
  -4  12   9        2.78        3.87     29.39 o 
  -3  12   9       78.10       73.30     26.97 o 
  -2  12   9        8.26      -14.27     24.55 o 
  -1  12   9       18.86       -6.53     19.47 o 
   0  12   9        4.92      -10.52     20.93 o 
   1  12   9        0.00       10.52     18.39 o 
   2  12   9        7.64       21.29     26.49 o 
   3  12   9       35.47       68.22     21.41 o 
   6  12   9       39.39       53.70     41.61 o 
   7  12   9       30.86       25.40     30.84 o 
  -5  13   9        0.51       10.16     48.50 o 
  -4  13   9        0.30      -20.44     32.05 o 
  -3  13   9       16.95       20.56     46.33 o 
  -2  13   9       70.42      100.88     34.96 o 
  -1  13   9        1.59       -9.07     24.80 o 
   0  13   9        4.44       27.58     27.58 o 
   1  13   9       72.81       33.02     31.69 o 
   2  13   9       25.66        3.99     17.30 o 
   6  13   9        8.01       16.09     33.50 o 
  -3  14   9       90.40       43.79     46.45 o 
  -2  14   9       53.56        7.74     28.55 o 
  -1  14   9        1.96       30.00     30.00 o 
   0  14   9       13.11       47.41     39.55 o 
   1  14   9        2.13       29.27     25.28 o 
  -2 -13  10        6.71       24.92     35.92 o 
  -1 -13  10        2.62       20.56     28.67 o 
   0 -13  10        1.45       14.88     28.42 o 
   1 -13  10        1.14       -5.32     32.30 o 
   2 -13  10        0.11       36.17     34.84 o 
   3 -13  10       50.13      -26.61     50.56 o 
  -3 -12  10        6.87       19.47     20.93 o 
  -2 -12  10        6.42      -16.57     23.47 o 
  -1 -12  10       71.60       12.34     25.88 o 
   0 -12  10      140.09       97.49     33.87 o 
   1 -12  10       48.11        0.00     28.18 o 
   2 -12  10        7.02       11.97     44.15 o 
   3 -12  10        1.43       47.90     31.93 o 
   5 -12  10        0.12       38.34     38.34 o 
  -7 -11  10       13.98       60.60     34.35 o 
  -6 -11  10        2.90      -18.02     33.26 o 
  -4 -11  10        0.11        1.45     19.59 o 
  -3 -11  10       28.69       11.13     27.70 o 
  -2 -11  10        9.38      -24.80     28.91 o 
  -1 -11  10        0.56        1.33     23.22 o 
   0 -11  10       70.65       70.40     24.31 o 
   1 -11  10       38.21       26.85     26.85 o 
   2 -11  10       20.11       -1.33     24.07 o 
   3 -11  10       49.51       34.59     30.60 o 
   4 -11  10      237.77      232.23     49.11 o 
   5 -11  10        0.01      -31.69     42.33 o 
   6 -11  10       43.94       47.54     34.23 o 
  -8 -10  10        9.60      -13.67     27.22 o 
  -7 -10  10        2.83       37.13     42.70 o 
  -6 -10  10        0.16       47.17     30.48 o 
  -5 -10  10        0.59       17.04     13.37 o 
  -4 -10  10        4.42       -1.33     26.37 o 
  -3 -10  10       46.60       18.02     19.35 o 
  -2 -10  10       97.28      120.83     26.13 o 
  -1 -10  10       12.36       16.33     19.11 o 
   0 -10  10      331.97      327.79     52.86 o 
   1 -10  10        0.02      -12.10     20.20 o 
   2 -10  10        0.07      -14.76     21.41 o 
   3 -10  10      248.25      302.63     49.35 o 
   4 -10  10        0.34      -18.63     26.61 o 
   5 -10  10      185.43      145.51     38.34 o 
   6 -10  10      135.65      118.66     38.22 o 
   7 -10  10      170.09      127.49     49.95 o 
  -9  -9  10        0.54        0.00     30.96 o 
  -8  -9  10       11.12       39.43     31.33 o 
  -7  -9  10        0.45        5.86     16.33 o 
  -6  -9  10        5.35       14.61     16.51 o 
  -5  -9  10        2.80       21.57     19.91 o 
  -4  -9  10       20.19        5.56     18.02 o 
  -3  -9  10       78.87       64.12     21.77 o 
  -2  -9  10      282.11      314.34     23.56 o 
  -1  -9  10      194.51      140.42     20.23 o 
   0  -9  10        0.97        9.78     14.54 o 
   1  -9  10       40.57       79.19     17.11 o 
   2  -9  10      161.80      103.30     34.96 o 
   3  -9  10       86.29      124.22     28.06 o 
   4  -9  10      156.71      190.02     37.25 o 
   5  -9  10       25.70        0.00     33.02 o 
   6  -9  10        9.17       19.72     27.70 o 
   7  -9  10      118.49      158.81     48.62 o 
   8  -9  10       78.93      100.64     39.19 o 
  -9  -8  10        1.46       13.43     29.51 o 
  -8  -8  10        6.16        5.50     24.19 o 
  -7  -8  10       17.94       31.73     16.01 o 
  -6  -8  10        5.95       -6.51      8.44 o 
  -5  -8  10       32.34       15.55     15.10 o 
  -4  -8  10        0.01       15.33     13.84 o 
  -3  -8  10       32.08       33.15     20.95 o 
  -2  -8  10       25.77       30.01     15.60 o 
  -1  -8  10      520.64      598.21     32.13 o 
   0  -8  10       87.48       83.97     30.37 o 
   1  -8  10       81.89       54.53     13.52 o 
   2  -8  10       13.90        3.48     14.49 o 
   3  -8  10       89.00      151.19     36.17 o 
   4  -8  10       68.40       59.87     30.60 o 
   5  -8  10       43.42       56.97     33.14 o 
   6  -8  10      132.90      114.67     34.23 o 
   7  -8  10       64.98       86.48     34.11 o 
   8  -8  10       48.77      103.05     48.26 o 
   9  -8  10       14.77       -2.54     50.68 o 
 -10  -7  10        5.21       21.17     42.46 o 
  -9  -7  10       21.95       -1.33     28.06 o 
  -8  -7  10        3.40       14.66     16.58 o 
  -7  -7  10        9.51        6.74     22.32 o 
  -6  -7  10        0.00       -2.04      9.62 o 
  -5  -7  10        6.28       16.12      9.06 o 
  -4  -7  10      653.29      684.21     30.24 o 
  -3  -7  10       28.02       20.14      9.92 o 
  -2  -7  10      320.04      362.62     21.58 o 
  -1  -7  10        2.46       -5.27     11.62 o 
   0  -7  10       10.67       11.65     10.63 o 
   1  -7  10      331.34      355.48     23.63 o 
   2  -7  10        9.24       26.53     12.19 o 
   3  -7  10      122.61      103.18     22.74 o 
   4  -7  10      211.38      242.52     36.04 o 
   5  -7  10       51.12       25.16     21.17 o 
   6  -7  10        0.35       -9.19     23.71 o 
   7  -7  10        3.29       23.59     27.46 o 
   8  -7  10       25.37       78.14     35.20 o 
   9  -7  10        1.70        1.33     29.76 o 
  10  -7  10        3.11      -37.38     37.38 o 
 -10  -6  10       38.70      -22.50     38.34 o 
  -9  -6  10       45.61       54.45     46.14 o 
  -8  -6  10        1.54      -22.03     25.94 o 
  -7  -6  10      279.27      302.02     32.13 o 
  -6  -6  10        0.56       -0.96      9.03 o 
  -5  -6  10      445.30      504.44     25.59 o 
  -4  -6  10      787.06      832.72     33.44 o 
  -3  -6  10      645.65      746.09     48.90 o 
  -2  -6  10       36.69       52.07     12.27 o 
  -1  -6  10      160.44      154.04     15.15 o 
   0  -6  10      421.10      485.91     24.32 o 
   1  -6  10       34.67       26.55     10.50 o 
   2  -6  10       20.37       29.60     11.10 o 
   3  -6  10      812.75      831.20     86.85 o 
   4  -6  10       89.49       38.71     22.62 o 
   5  -6  10       74.05       55.64     29.15 o 
   6  -6  10        6.67       25.04     21.05 o 
   7  -6  10       43.18       54.91     26.13 o 
   8  -6  10       10.75       -3.87     27.34 o 
   9  -6  10       47.76       42.58     27.09 o 
  10  -6  10       35.14       51.29     35.92 o 
 -11  -5  10        3.94      -19.84     30.36 o 
 -10  -5  10       10.18       14.94     13.12 o 
  -9  -5  10       44.99       25.34     24.74 o 
  -8  -5  10       76.49       77.46     12.48 o 
  -7  -5  10      134.94      125.34     20.51 o 
  -6  -5  10      150.67      136.89     14.48 o 
  -5  -5  10      770.41      818.41     35.43 o 
  -4  -5  10        5.92        8.33     10.07 o 
  -3  -5  10       81.15       89.75     10.61 o 
  -2  -5  10       57.54       43.63     11.62 o 
  -1  -5  10       14.70       10.80     10.30 o 
   0  -5  10      647.36      627.98     27.74 o 
   1  -5  10        2.85       -9.78     11.63 o 
   2  -5  10       29.62       22.99      8.71 o 
   3  -5  10       27.29       28.07     21.17 o 
   4  -5  10       58.07       33.51     31.99 o 
   5  -5  10       47.92       22.50     18.51 o 
   6  -5  10       49.19       44.63     30.24 o 
   7  -5  10       82.42       89.99     24.80 o 
   8  -5  10       15.89      -14.27     24.55 o 
   9  -5  10       17.64       -1.33     21.89 o 
  10  -5  10       12.36       51.10     29.75 o 
  11  -5  10        7.19       23.72     26.19 o 
 -11  -4  10        4.12      -14.64     27.82 o 
 -10  -4  10       17.03        6.12     18.67 o 
  -9  -4  10        1.17       -6.53     17.60 o 
  -8  -4  10       64.78       60.49     33.87 o 
  -7  -4  10       80.55       58.68     15.37 o 
  -6  -4  10        9.47       20.47      9.11 o 
  -5  -4  10       97.50       97.49     10.37 o 
  -4  -4  10       26.87       21.29      7.05 o 
  -3  -4  10        0.41        1.18      6.40 o 
  -2  -4  10      771.88      939.26     42.15 o 
  -1  -4  10       18.22        7.12     12.37 o 
   0  -4  10        1.80       -7.05      7.05 o 
   1  -4  10       73.01       60.57     18.48 o 
   2  -4  10       39.91       41.10     13.46 o 
   3  -4  10      256.31      273.70     22.42 o 
   4  -4  10        0.77        2.03     13.31 o 
   5  -4  10      129.54      133.58     21.80 o 
   6  -4  10      145.51      154.69     27.40 o 
   7  -4  10      125.58       90.96     24.67 o 
   8  -4  10        2.86      -15.48     28.42 o 
   9  -4  10       15.18        5.01     37.44 o 
  10  -4  10        4.13      -18.14     23.00 o 
  11  -4  10       13.27        0.69     22.34 o 
 -11  -3  10        9.03      -21.56     21.56 o 
 -10  -3  10       12.13       -1.41     14.91 o 
  -9  -3  10       74.16       40.42     31.93 o 
  -8  -3  10       71.63       88.72     46.39 o 
  -7  -3  10        1.39        2.84      9.24 o 
  -6  -3  10        9.35        1.38      8.25 o 
  -5  -3  10      127.48      100.37     10.96 o 
  -4  -3  10       23.78       20.19      5.89 o 
  -3  -3  10       69.98       65.10      6.82 o 
  -2  -3  10        0.44        4.74      6.59 o 
  -1  -3  10      110.79      137.33     11.93 o 
   0  -3  10       96.35       98.57     14.37 o 
   1  -3  10      102.25      103.20     10.30 o 
   2  -3  10        0.92       -0.69      8.91 o 
   3  -3  10       65.84       59.29     15.00 o 
   4  -3  10       24.49       21.18     11.69 o 
   5  -3  10      120.68      115.19     18.93 o 
   6  -3  10        7.39      -15.70     15.70 o 
   7  -3  10      244.89      217.98     46.33 o 
   8  -3  10       47.22       39.51     31.09 o 
   9  -3  10        0.63      -23.22     23.22 o 
  10  -3  10       21.30       69.97     38.22 o 
  11  -3  10        9.54      -19.91     20.22 o 
 -11  -2  10       12.56        3.75     19.96 o 
 -10  -2  10        0.14      -24.19     24.19 o 
  -9  -2  10       11.63       31.33     20.80 o 
  -8  -2  10      288.23      262.99     35.20 o 
  -7  -2  10        5.12        5.53      8.36 o 
  -6  -2  10       43.08       23.91      8.18 o 
  -5  -2  10       18.15       15.68      7.64 o 
  -4  -2  10      174.89      146.93     14.40 o 
  -3  -2  10       76.10       80.34      7.20 o 
  -2  -2  10       14.92        3.52      4.47 o 
  -1  -2  10        0.12        1.99      7.47 o 
   0  -2  10      772.75      783.84     24.79 o 
   1  -2  10      329.21      338.41     15.23 o 
   2  -2  10      307.28      348.30     22.51 o 
   3  -2  10        0.01        4.69     13.24 o 
   4  -2  10      174.47      193.14     18.57 o 
   5  -2  10      190.38      208.36     21.79 o 
   6  -2  10      422.27      419.16     30.84 o 
   7  -2  10       24.52        2.82     11.41 o 
   8  -2  10       74.43       51.89     38.28 o 
   9  -2  10        0.13        6.41     16.09 o 
  10  -2  10        2.16        2.02     18.33 o 
  11  -2  10        4.36       28.39     21.47 o 
  12  -2  10        1.63      -37.62     37.62 o 
 -12  -1  10       61.83      137.10     38.95 o 
 -11  -1  10        3.10       16.49     19.53 o 
 -10  -1  10       32.43       36.69     32.30 o 
  -9  -1  10       13.21      -19.47     19.47 o 
  -8  -1  10        0.90       -5.47     12.41 o 
  -7  -1  10        0.35       -4.71     16.57 o 
  -6  -1  10      135.49      124.50     11.45 o 
  -5  -1  10       23.87       11.00     13.37 o 
  -4  -1  10      564.16      506.36     27.21 o 
  -3  -1  10      703.99      699.75     21.79 o 
  -2  -1  10       91.28       82.79     12.10 o 
  -1  -1  10       78.01      100.40     13.91 o 
   0  -1  10      848.40      967.74     40.03 o 
   1  -1  10        2.21        3.75      6.67 o 
   2  -1  10       14.94        7.49      8.31 o 
   3  -1  10     1529.98     1790.94     66.20 o 
   4  -1  10       66.83       65.61     12.06 o 
   5  -1  10      820.61      902.03     34.21 o 
   6  -1  10        0.00        9.61      8.87 o 
   7  -1  10       38.71       22.97     14.94 o 
   8  -1  10       73.35       72.70     24.72 o 
   9  -1  10       16.14       31.35     15.30 o 
  10  -1  10       12.02        0.77     15.24 o 
  11  -1  10        0.37      -22.53     22.53 o 
  12  -1  10       35.46       35.38     35.26 o 
 -12   0  10       10.28       -7.30     18.64 o 
 -11   0  10       17.43       10.32     15.91 o 
 -10   0  10        0.78        9.06     14.15 o 
  -9   0  10       43.73       49.17     15.91 o 
  -8   0  10      212.84      237.36     17.08 o 
  -7   0  10      217.27      255.48     17.35 o 
  -6   0  10       67.91       96.73     19.29 o 
  -5   0  10      116.37      104.09     15.69 o 
  -4   0  10       84.34       84.30     11.03 o 
  -3   0  10     1063.56     1091.78     33.34 o 
  -2   0  10       73.61       78.95      6.45 o 
  -1   0  10      180.49      167.85     27.40 o 
   0   0  10      218.04      229.22     15.99 o 
   1   0  10       90.07      101.41      6.02 o 
   2   0  10     2017.10     2249.77     72.50 o 
   3   0  10      141.27      134.20     10.89 o 
   4   0  10        0.43       12.67      9.19 o 
   5   0  10       30.60       15.89      8.15 o 
   6   0  10       46.20       51.69     10.26 o 
   7   0  10       10.38        0.42      9.30 o 
   8   0  10       30.57       -1.46     10.32 o 
   9   0  10       10.36       -7.01     14.77 o 
  10   0  10        0.02      -18.32     18.32 o 
  11   0  10        6.22       -1.04     20.85 o 
  12   0  10       32.77       12.27     20.02 o 
 -12   1  10        1.24      -17.88     24.61 o 
 -11   1  10        8.54       -5.98     23.22 o 
 -10   1  10        2.24        6.55     16.50 o 
  -9   1  10        0.18      -15.11     15.11 o 
  -8   1  10        0.00       -3.78     12.74 o 
  -7   1  10       63.78       55.96     27.82 o 
  -6   1  10       48.92       54.13     10.74 o 
  -5   1  10      213.15      223.14     18.87 o 
  -4   1  10      220.34      208.44     17.43 o 
  -3   1  10        8.96       29.34     12.16 o 
  -2   1  10      120.56       96.89      8.52 o 
  -1   1  10       84.70       81.58     12.13 o 
   0   1  10      457.31      457.89     15.54 o 
   1   1  10      701.06      707.95     24.89 o 
   2   1  10     3144.17     3591.62    150.91 o 
   3   1  10       14.57       17.74      8.03 o 
   4   1  10      700.66      812.96     33.81 o 
   5   1  10       18.82       23.09     10.27 o 
   6   1  10       28.22       23.53      9.88 o 
   7   1  10      117.33      115.07     16.67 o 
   8   1  10        0.82        8.31      9.82 o 
   9   1  10       77.04       63.78     15.37 o 
  10   1  10        7.01       -4.76     13.20 o 
  11   1  10        2.19       -9.03     18.45 o 
  12   1  10       46.59       25.13     35.14 o 
 -12   2  10       43.39       89.04     22.88 o 
 -11   2  10        4.61       -6.77     27.03 o 
 -10   2  10        5.92        9.94     13.74 o 
  -9   2  10       14.83       -3.38     17.73 o 
  -8   2  10      109.16      135.90     17.00 o 
  -7   2  10      259.07      303.46     27.45 o 
  -6   2  10       84.25       95.63     11.48 o 
  -5   2  10       34.39       39.15      7.06 o 
  -4   2  10     1038.92     1102.89     62.05 o 
  -3   2  10      265.85      282.44     21.65 o 
  -2   2  10      308.66      312.64     21.15 o 
  -1   2  10       29.82       12.66      8.51 o 
   0   2  10      183.11      175.12     12.87 o 
   1   2  10      138.44      136.94     15.49 o 
   2   2  10       87.70       75.04      5.47 o 
   3   2  10       51.02       39.97      7.51 o 
   4   2  10       19.06       26.17      6.65 o 
   5   2  10        1.03       -4.51      7.58 o 
   6   2  10       81.37       73.85      9.94 o 
   7   2  10      208.02      242.01     23.60 o 
   8   2  10       10.20       12.43      8.89 o 
   9   2  10        9.38        1.05     18.26 o 
  10   2  10       40.94       43.02     52.19 o 
  11   2  10        5.44       21.93     26.73 o 
  12   2  10       28.65       30.48     36.04 o 
 -11   3  10       99.73      146.52     25.94 o 
 -10   3  10        0.04       -8.66     17.86 o 
  -9   3  10       12.67      -16.45     16.45 o 
  -8   3  10       44.10       54.12     13.54 o 
  -7   3  10        8.82       -3.31     25.40 o 
  -6   3  10        2.58       12.91      7.76 o 
  -5   3  10       66.96       75.49     13.52 o 
  -4   3  10       55.20       60.26      6.15 o 
  -3   3  10      464.86      459.41     24.83 o 
  -2   3  10       78.88       81.55     13.48 o 
  -1   3  10      132.15      136.86      8.00 o 
   0   3  10        0.04       -8.03      8.03 o 
   1   3  10      295.34      280.44     19.01 o 
   2   3  10      155.31      170.22     11.33 o 
   3   3  10      769.01      821.01     25.67 o 
   4   3  10       16.05        9.04      4.54 o 
   5   3  10       29.81       38.59      8.97 o 
   6   3  10      312.86      302.71     18.87 o 
   7   3  10        0.27       -6.34      7.63 o 
   8   3  10       21.89       20.91     12.82 o 
   9   3  10      150.77      227.15     71.67 o 
  10   3  10       62.10       60.95     27.46 o 
  11   3  10       12.70      -33.63     33.63 o 
  12   3  10        1.21      -23.71     41.85 o 
 -11   4  10        3.02       35.34     44.51 o 
 -10   4  10      130.65      205.81     27.07 o 
  -9   4  10        1.87        8.96     19.47 o 
  -8   4  10      289.02      341.08     27.58 o 
  -7   4  10      198.51      255.48     24.09 o 
  -6   4  10      113.77      120.73     13.89 o 
  -5   4  10      626.11      705.89     25.67 o 
  -4   4  10      420.48      457.57     17.24 o 
  -3   4  10       42.44       41.27      3.91 o 
  -2   4  10        0.46        3.02     11.24 o 
  -1   4  10      208.44      220.18     15.51 o 
   0   4  10       11.14        1.70      8.15 o 
   1   4  10      126.08      117.86     15.38 o 
   2   4  10      334.31      362.97     14.11 o 
   3   4  10      367.39      373.91     21.98 o 
   4   4  10       10.37       11.39      5.26 o 
   5   4  10        0.12       -0.71      5.83 o 
   6   4  10       64.07       70.63      8.83 o 
   7   4  10      263.86      285.81     18.14 o 
   8   4  10        0.02        4.93     12.18 o 
   9   4  10       63.70       79.82     16.01 o 
  10   4  10       29.61       -1.77     23.04 o 
  11   4  10       32.69       11.25     32.30 o 
  12   4  10        0.07      -25.16     34.96 o 
 -11   5  10        8.12       26.62     20.31 o 
 -10   5  10        3.93       35.20     20.70 o 
  -9   5  10       59.71       46.06     15.76 o 
  -8   5  10      749.27      994.95     62.84 o 
  -7   5  10       49.98       23.97     13.33 o 
  -6   5  10       19.08        8.72     10.38 o 
  -5   5  10      313.52      314.16     18.45 o 
  -4   5  10        4.81       -0.99      5.10 o 
  -3   5  10       73.69       72.05     17.05 o 
  -2   5  10      103.34       82.06     10.81 o 
  -1   5  10      373.91      352.63     15.87 o 
   0   5  10       65.32       64.23      8.55 o 
   1   5  10        6.47       -0.89     12.16 o 
   2   5  10       19.07        9.13      4.87 o 
   3   5  10      127.41      100.97      8.59 o 
   4   5  10       18.71       19.01      7.56 o 
   5   5  10      697.59      713.31     25.99 o 
   6   5  10      637.75      692.57     41.77 o 
   7   5  10      274.48      271.23     16.55 o 
   8   5  10        3.13       12.12      8.23 o 
   9   5  10        4.38        9.52     17.27 o 
  10   5  10        0.36        2.56     19.42 o 
  11   5  10       86.15       70.10     29.67 o 
 -11   6  10       25.43       13.79     28.91 o 
 -10   6  10        3.97      -12.08     22.38 o 
  -9   6  10        8.67       15.41     18.16 o 
  -8   6  10        2.40       15.90     19.62 o 
  -7   6  10      157.04      155.93     19.44 o 
  -6   6  10        5.89       22.84     13.39 o 
  -5   6  10       28.20       44.63     23.59 o 
  -4   6  10       36.63       27.38     33.02 o 
  -3   6  10      238.28      235.79     33.02 o 
  -2   6  10      169.11      178.22     14.69 o 
  -1   6  10        2.26        3.09      4.98 o 
   0   6  10       79.64       93.64     21.23 o 
   1   6  10        0.00       -2.77      4.40 o 
   2   6  10       31.11       34.31      7.26 o 
   3   6  10      238.97      238.50     13.35 o 
   4   6  10        9.62        8.67      6.40 o 
   5   6  10      517.58      603.65     22.42 o 
   6   6  10       22.93       18.43      9.09 o 
   7   6  10      101.10       99.13     13.43 o 
   8   6  10       14.46       -7.09      7.09 o 
   9   6  10       70.82       93.01     20.74 o 
  10   6  10       77.12       94.59     70.34 o 
  11   6  10       23.72       13.62     31.33 o 
 -10   7  10       12.74       -6.90     19.02 o 
  -9   7  10       32.13       25.16     21.05 o 
  -8   7  10        0.19        7.38     14.25 o 
  -7   7  10      129.64      149.53     21.53 o 
  -6   7  10       35.62       41.49     23.34 o 
  -5   7  10       14.38       43.06     22.13 o 
  -4   7  10       35.01       10.52     27.58 o 
  -3   7  10       14.39      -12.35     12.76 o 
  -2   7  10      355.25      323.16     19.78 o 
  -1   7  10        4.13        2.43      4.63 o 
   0   7  10        1.11        9.76      6.67 o 
   1   7  10        1.37       -0.58      5.33 o 
   2   7  10       57.64       64.22     14.66 o 
   3   7  10      106.87      107.51     10.00 o 
   4   7  10        0.54       -1.56      6.23 o 
   5   7  10     2108.03     2471.44     70.21 o 
   6   7  10       22.18       18.05      8.68 o 
   7   7  10       82.33      109.35     15.95 o 
   8   7  10      101.45      156.72     24.88 o 
   9   7  10       18.98       21.82     21.83 o 
  10   7  10       18.29        5.08     21.65 o 
  11   7  10        0.00        7.40     23.69 o 
 -10   8  10        0.64       49.35     35.44 o 
  -9   8  10       20.99       -4.57     30.12 o 
  -8   8  10        3.54       -8.39     18.16 o 
  -7   8  10        8.72       19.23     28.18 o 
  -6   8  10       18.35        9.07     24.43 o 
  -5   8  10        3.46       25.88     23.34 o 
  -4   8  10      318.81      357.42     48.26 o 
  -3   8  10      122.05      124.13     18.21 o 
  -2   8  10      351.34      313.39     28.83 o 
  -1   8  10       10.80        4.03      8.20 o 
   0   8  10       67.12       53.63      8.89 o 
   1   8  10        1.66        6.12      6.75 o 
   2   8  10       26.38       34.56      8.86 o 
   3   8  10      183.95      182.00     18.07 o 
   4   8  10        0.15       -4.99      7.47 o 
   5   8  10      185.97      216.46     18.05 o 
   6   8  10        5.51       -5.66     12.14 o 
   7   8  10      128.42      142.50     15.53 o 
   8   8  10       63.65      116.72     25.16 o 
   9   8  10       24.15       33.14     26.49 o 
  10   8  10       25.63       25.16     31.81 o 
  -9   9  10        0.19      -20.32     32.90 o 
  -8   9  10       21.41       22.86     49.59 o 
  -7   9  10        0.17      -26.85     26.85 o 
  -6   9  10        1.13        6.41     21.77 o 
  -5   9  10        0.48       11.61     20.56 o 
  -4   9  10       32.97       22.01     29.76 o 
  -3   9  10       33.00       75.70     20.39 o 
  -2   9  10        0.45        8.19     12.87 o 
  -1   9  10      567.05      579.41     27.99 o 
   0   9  10        4.10       10.53      8.12 o 
   1   9  10       57.15       58.73      9.87 o 
   2   9  10        0.23       -8.64      8.80 o 
   3   9  10       14.40       30.54     10.16 o 
   4   9  10       51.29       45.26      8.91 o 
   5   9  10       38.56       27.75      7.66 o 
   6   9  10       19.38       26.20     12.10 o 
   7   9  10        0.10      -18.75     18.75 o 
   8   9  10        5.33      -11.97     23.95 o 
   9   9  10       28.55       60.84     27.82 o 
  10   9  10        0.11       41.00     31.69 o 
  -8  10  10       10.87       17.78     33.02 o 
  -7  10  10       17.58      -14.03     29.27 o 
  -6  10  10       13.32      -37.01     37.01 o 
  -5  10  10       45.91       35.92     38.46 o 
  -4  10  10       51.13       57.94     34.84 o 
  -3  10  10       79.86       33.63     36.29 o 
  -2  10  10      177.47      207.08     37.74 o 
  -1  10  10        0.37        5.22     21.35 o 
   0  10  10        1.20       -8.54      8.54 o 
   1  10  10      194.55      182.34     32.84 o 
   2  10  10      873.39      918.15    105.02 o 
   3  10  10      266.55      313.87     22.84 o 
   4  10  10       22.61       -9.12     14.49 o 
   5  10  10       61.36       48.74     12.33 o 
   6  10  10       14.80        6.65     21.41 o 
   7  10  10       81.38      100.15     32.05 o 
   8  10  10       71.99       93.01     33.26 o 
   9  10  10       72.20      134.87     48.99 o 
  -7  11  10       18.41       81.28     36.89 o 
  -6  11  10       13.10      -26.73     26.73 o 
  -5  11  10        0.35        6.41     29.39 o 
  -4  11  10       53.13       78.26     29.51 o 
  -3  11  10       16.33        7.74     30.96 o 
  -2  11  10       85.18       55.76     22.01 o 
  -1  11  10        0.01       14.27     20.80 o 
   0  11  10      120.86      149.26     27.58 o 
   1  11  10       48.32       36.89     18.39 o 
   2  11  10      127.71      126.88     22.50 o 
   3  11  10        3.59       -7.98     15.97 o 
   4  11  10       33.53       19.96     14.64 o 
   5  11  10       13.27       18.75     25.40 o 
   6  11  10        2.75        3.99     21.41 o 
   7  11  10        1.51        7.98     26.73 o 
   8  11  10        9.52        5.32     29.27 o 
  -6  12  10       10.58       63.62     41.97 o 
  -5  12  10        3.75      -26.73     26.73 o 
  -4  12  10        0.19      -17.90     25.64 o 
  -3  12  10        0.30        0.00     36.04 o 
  -2  12  10       25.62       20.68     29.76 o 
  -1  12  10        8.53       12.94     35.08 o 
   1  12  10      150.10      126.28     38.10 o 
   2  12  10        4.68       21.17     19.84 o 
   6  12  10       44.94       67.98     36.04 o 
   7  12  10        1.78      -10.64     26.61 o 
  -5  13  10        0.11      -43.30     43.30 o 
  -4  13  10        2.78        0.00     32.05 o 
  -3  13  10        3.26       71.97     42.46 o 
  -2  13  10        4.41      -27.09     27.09 o 
  -1  13  10        5.15        5.20     26.01 o 
   0  13  10       11.21       -7.86     20.93 o 
   1  13  10       20.51       25.04     26.37 o 
   2  13  10       55.10       53.22     31.93 o 
  -2  14  10        1.91       10.40     28.55 o 
  -1  14  10       64.92       20.93     30.00 o 
   0  14  10        0.19       38.10     25.04 o 
   1  14  10       12.05       34.47     34.47 o 
  -2 -13  11       17.44       -5.56     23.59 o 
  -1 -13  11        2.84        6.89     28.91 o 
   0 -13  11        2.10      -27.34     27.34 o 
   1 -13  11       11.41       -6.77     44.63 o 
  -3 -12  11        3.56       13.91     36.29 o 
  -2 -12  11        0.05      -13.79     23.59 o 
  -1 -12  11       39.24       23.34     27.46 o 
   0 -12  11        0.34       -2.78     25.88 o 
   1 -12  11        0.45       41.97     43.30 o 
   2 -12  11        6.72      -32.30     32.30 o 
   3 -12  11        0.55       16.09     34.71 o 
   4 -12  11        7.59      -27.94     31.93 o 
  -4 -11  11       18.15        8.35     20.93 o 
  -3 -11  11       18.33       31.93     23.59 o 
  -2 -11  11       20.76       60.72     24.92 o 
  -1 -11  11       38.98      -17.78     19.23 o 
   0 -11  11      149.44      179.74     34.11 o 
   1 -11  11       95.10      137.89     35.20 o 
   2 -11  11       22.36       33.63     30.96 o 
   3 -11  11        0.93        3.99     29.39 o 
   4 -11  11        0.00       10.64     34.59 o 
   5 -11  11        2.17       46.33     33.14 o 
   6 -11  11        1.68       -7.86     48.87 o 
  -7 -10  11       19.66       49.83     48.38 o 
  -6 -10  11       11.93       16.69     32.05 o 
  -5 -10  11       14.93        0.00     26.37 o 
  -4 -10  11       25.18        9.68     27.82 o 
  -3 -10  11       24.20        5.56     22.13 o 
  -2 -10  11        0.01       22.01     19.35 o 
  -1 -10  11        1.42        1.33     30.12 o 
   0 -10  11       49.88       47.66     27.22 o 
   1 -10  11       24.00       -2.66     33.87 o 
   2 -10  11        6.23        6.77     26.97 o 
   3 -10  11      268.22      295.74     48.26 o 
   4 -10  11        6.37        9.31     29.27 o 
   5 -10  11      184.13      206.71     47.78 o 
   6 -10  11        6.00      -29.03     29.03 o 
   7 -10  11       72.04       30.24     36.77 o 
  -8  -9  11        2.52       46.57     34.23 o 
  -7  -9  11        0.62       -2.45     14.07 o 
  -6  -9  11        5.48       75.23     50.20 o 
  -5  -9  11        7.01       -8.22     16.57 o 
  -4  -9  11        4.14      -18.02     19.35 o 
  -3  -9  11      308.91      261.02     34.59 o 
  -2  -9  11      667.88      694.48     43.94 o 
  -1  -9  11       52.93       52.13     20.56 o 
   0  -9  11       14.69       43.66     20.44 o 
   1  -9  11        0.01      -18.99     18.99 o 
   2  -9  11        2.80       30.96     24.31 o 
   3  -9  11      155.97      225.10     44.27 o 
   4  -9  11      146.47      162.56     34.71 o 
   5  -9  11      135.63      216.03     41.12 o 
   7  -9  11        0.58       40.64     34.11 o 
   8  -9  11        0.12       15.72     36.53 o 
  -9  -8  11       11.68      -13.55     29.76 o 
  -8  -8  11        2.17       31.45     39.67 o 
  -7  -8  11        0.27       20.57     15.01 o 
  -6  -8  11       19.44        6.84     11.13 o 
  -5  -8  11       12.08       -1.79     17.30 o 
  -4  -8  11      123.85      132.17     18.82 o 
  -3  -8  11       43.69       72.70     37.44 o 
  -2  -8  11      400.02      404.16     28.18 o 
  -1  -8  11       10.07       27.66     16.23 o 
   0  -8  11       26.61       28.91     19.17 o 
   1  -8  11        3.46       -3.48     32.54 o 
   2  -8  11       11.12        3.20     18.57 o 
   3  -8  11       49.76       50.47     23.71 o 
   4  -8  11       29.92       33.38     25.40 o 
   5  -8  11       36.54       10.64     23.83 o 
   6  -8  11       42.15       83.10     31.69 o 
   7  -8  11        2.06        1.33     27.58 o 
   8  -8  11        1.47       -5.20     33.87 o 
   9  -8  11        5.72        3.87     36.29 o 
 -10  -7  11       13.09      -44.03     44.03 o 
  -9  -7  11       12.66      -13.43     26.85 o 
  -8  -7  11        8.89        2.26     18.42 o 
  -7  -7  11       31.54       57.42     15.30 o 
  -6  -7  11        1.06       13.77     15.52 o 
  -5  -7  11       10.05        5.39     10.82 o 
  -4  -7  11        7.75       14.42      9.46 o 
  -3  -7  11        2.21       -4.03     40.04 o 
  -2  -7  11      224.31      219.10     18.29 o 
  -1  -7  11       13.82        9.60     13.51 o 
   0  -7  11      305.83      311.94     23.78 o 
   1  -7  11      303.15      297.80     21.65 o 
   2  -7  11      365.13      383.07     27.45 o 
   3  -7  11       14.28       13.06     16.32 o 
   4  -7  11        3.73      -20.08     28.06 o 
   5  -7  11        8.11      -31.81     31.81 o 
   6  -7  11       14.50       38.22     25.04 o 
   7  -7  11       10.15       -2.66     37.98 o 
   8  -7  11        4.94       26.01     33.75 o 
   9  -7  11        8.77       -2.54     29.76 o 
 -10  -6  11       24.13       14.64     42.58 o 
  -9  -6  11       10.76        5.67     18.51 o 
  -8  -6  11       14.71       13.69     15.68 o 
  -7  -6  11       28.41       41.18     14.64 o 
  -6  -6  11        0.54      -11.91     11.91 o 
  -5  -6  11      147.31      127.41     24.65 o 
  -4  -6  11      830.04      907.98     47.78 o 
  -3  -6  11      762.70      839.06     59.87 o 
  -2  -6  11       37.99       27.27     10.45 o 
  -1  -6  11        1.34       -1.85      8.53 o 
   0  -6  11      350.26      380.38     22.64 o 
   1  -6  11        0.29       -1.39      8.41 o 
   2  -6  11     2339.19     2634.46     99.97 o 
   3  -6  11       99.27       80.80     21.53 o 
   4  -6  11      360.45      398.31     52.13 o 
   5  -6  11      171.02      122.04     31.81 o 
   6  -6  11       75.69       15.85     28.91 o 
   7  -6  11        1.12      -24.80     24.80 o 
   8  -6  11        1.69       10.40     32.42 o 
   9  -6  11       15.32       47.66     32.17 o 
  10  -6  11        0.10        7.62     33.26 o 
 -10  -5  11       13.65       13.51     27.03 o 
  -9  -5  11        0.85       -7.91     21.05 o 
  -8  -5  11        7.64       13.39     17.02 o 
  -7  -5  11        0.49      -10.49     10.49 o 
  -6  -5  11      176.28      195.00     14.97 o 
  -5  -5  11      105.39      104.91     17.65 o 
  -4  -5  11       29.10       18.20      8.40 o 
  -3  -5  11       29.45       16.61     11.91 o 
  -2  -5  11      291.99      331.84     20.39 o 
  -1  -5  11       59.64       66.61     11.77 o 
   0  -5  11      123.59      111.57     23.08 o 
   1  -5  11      360.06      388.51     21.35 o 
   2  -5  11       86.89       86.25     12.67 o 
   3  -5  11       66.21       43.81     23.10 o 
   4  -5  11        1.59       -7.98     16.09 o 
   5  -5  11      249.97      202.72     33.14 o 
   6  -5  11      182.92      127.49     31.57 o 
   7  -5  11        3.22      -23.47     23.47 o 
   8  -5  11        0.00       -2.54     24.55 o 
   9  -5  11       15.96       25.64     25.64 o 
  10  -5  11       12.41       16.21     21.82 o 
 -11  -4  11        6.96      -31.81     31.81 o 
 -10  -4  11       36.20       74.44     18.05 o 
  -9  -4  11        0.44      -11.06     13.59 o 
  -8  -4  11        1.60        4.98     17.90 o 
  -7  -4  11      135.32       97.90     24.93 o 
  -6  -4  11      425.83      463.75     31.37 o 
  -5  -4  11       88.71       93.98     10.37 o 
  -4  -4  11      450.14      475.21     20.52 o 
  -3  -4  11      146.89      167.48     11.44 o 
  -2  -4  11       16.10       15.85     22.13 o 
  -1  -4  11      285.33      301.55     17.43 o 
   0  -4  11      499.71      500.15     28.76 o 
   1  -4  11      437.77      446.57     21.98 o 
   2  -4  11      179.49      185.34     29.67 o 
   3  -4  11      351.48      328.64     28.17 o 
   4  -4  11        0.08      -10.19     10.19 o 
   5  -4  11      125.00      142.07     20.09 o 
   6  -4  11        1.07      -15.72     15.72 o 
   7  -4  11       48.62       23.34     29.88 o 
   8  -4  11        1.02      -15.48     21.89 o 
   9  -4  11        1.10       34.70     20.83 o 
  10  -4  11        5.52       -0.90     19.80 o 
  11  -4  11        0.05      -15.78     23.20 o 
 -11  -3  11        0.27       -2.66     17.15 o 
 -10  -3  11        8.45       -8.13     15.28 o 
  -9  -3  11       50.11       51.57     15.77 o 
  -8  -3  11      145.07      131.44     18.83 o 
  -7  -3  11      129.95      124.93     22.05 o 
  -6  -3  11       30.32       18.17      7.00 o 
  -5  -3  11       10.98        3.48      6.49 o 
  -4  -3  11        3.34        5.35      5.46 o 
  -3  -3  11       33.12       24.87      6.28 o 
  -2  -3  11        2.42       14.81     10.25 o 
  -1  -3  11        1.48       -0.82      4.85 o 
   0  -3  11      608.83      657.21     24.63 o 
   1  -3  11        1.38        3.91      7.82 o 
   2  -3  11       14.18       14.73     10.61 o 
   3  -3  11        2.58        3.12     10.20 o 
   4  -3  11       25.74      -12.47     12.71 o 
   5  -3  11       29.22       50.14     31.63 o 
   6  -3  11        1.54        5.24     12.87 o 
   7  -3  11      350.20      371.09     44.03 o 
   8  -3  11       10.26        9.25     16.57 o 
   9  -3  11       30.96        6.66     17.53 o 
  10  -3  11        8.23       16.60     32.11 o 
  11  -3  11        0.12       11.34     23.81 o 
 -11  -2  11        2.17      -20.08     20.08 o 
 -10  -2  11        0.17       -1.33     29.51 o 
  -9  -2  11       10.90       15.58     28.18 o 
  -8  -2  11       25.86       19.65     11.59 o 
  -7  -2  11       16.36       14.38      8.96 o 
  -6  -2  11        1.00        1.15      7.49 o 
  -5  -2  11       48.53       46.88     11.64 o 
  -4  -2  11       25.16       17.96      5.25 o 
  -3  -2  11        5.71        8.67      4.89 o 
  -2  -2  11      366.46      311.24     31.54 o 
  -1  -2  11      145.34      185.93     18.62 o 
   0  -2  11      786.11      898.84     31.05 o 
   1  -2  11      306.47      336.23     14.23 o 
   2  -2  11      283.23      305.95     22.89 o 
   3  -2  11      127.69      122.80     17.19 o 
   4  -2  11        0.31        3.62     10.19 o 
   5  -2  11      239.30      242.98     23.57 o 
   6  -2  11      446.38      494.56     39.13 o 
   7  -2  11      124.99      114.04     15.74 o 
   8  -2  11       32.69       24.01     13.97 o 
   9  -2  11      153.51      176.21     36.59 o 
  10  -2  11        1.54        5.85     25.76 o 
  11  -2  11        0.14       -9.05     23.46 o 
 -11  -1  11        0.02      -12.58     22.62 o 
 -10  -1  11        0.08      -21.77     21.77 o 
  -9  -1  11       56.90       81.16     24.92 o 
  -8  -1  11       37.96       51.04     16.82 o 
  -7  -1  11       12.16       16.42     18.02 o 
  -6  -1  11       67.20       29.31     18.78 o 
  -5  -1  11       47.37       34.56      7.33 o 
  -4  -1  11       57.52       55.53      7.83 o 
  -3  -1  11        0.10        1.94      3.97 o 
  -2  -1  11        2.76       -3.01      4.42 o 
  -1  -1  11      475.49      459.58     40.76 o 
   0  -1  11      126.07      113.13     14.73 o 
   1  -1  11      580.58      673.46     26.49 o 
   2  -1  11      350.42      353.09     24.37 o 
   3  -1  11       11.37       24.44     14.76 o 
   4  -1  11      107.23      168.74     52.49 o 
   5  -1  11      187.63      179.09     17.40 o 
   6  -1  11      547.65      560.76     29.43 o 
   7  -1  11       19.32      -19.07     26.84 o 
   8  -1  11        3.33       -2.50     12.52 o 
   9  -1  11       28.69       42.87     17.24 o 
  10  -1  11        3.21        4.11     30.12 o 
  11  -1  11       54.20       76.65     33.14 o 
 -11   0  11       58.41       73.12     31.81 o 
 -10   0  11       60.56       61.93     23.95 o 
  -9   0  11      190.79      144.90     30.00 o 
  -8   0  11        0.35      -14.43     14.43 o 
  -7   0  11       89.78      100.98     20.68 o 
  -6   0  11       21.52       -3.42     32.60 o 
  -5   0  11        5.25        3.41     21.17 o 
  -4   0  11      286.50      254.29     51.79 o 
  -3   0  11        3.47       -1.04      3.13 o 
  -2   0  11      615.34      643.28     18.13 o 
  -1   0  11      139.75      119.31     14.36 o 
   0   0  11        1.37        6.72      9.21 o 
   1   0  11      109.57      118.38      7.21 o 
   2   0  11       91.59       75.96     15.37 o 
   3   0  11       21.38        9.73     10.25 o 
   4   0  11      147.72      146.25     12.13 o 
   5   0  11      110.84      130.23     13.38 o 
   6   0  11       13.70        7.62     10.23 o 
   7   0  11       28.57       22.69     10.61 o 
   8   0  11        1.61        8.84     11.81 o 
   9   0  11       19.78       37.64     16.86 o 
  10   0  11       33.51       49.20     19.67 o 
  11   0  11       10.88       -7.68     17.54 o 
 -11   1  11        9.61       25.18     24.86 o 
 -10   1  11        0.45       12.05     17.02 o 
  -9   1  11        7.69       19.40     22.68 o 
  -8   1  11       42.64       78.42     19.59 o 
  -7   1  11      243.83      305.70     22.51 o 
  -6   1  11       26.92       33.25     15.83 o 
  -5   1  11        8.43       -0.67     13.57 o 
  -4   1  11       22.29       12.04     14.58 o 
  -3   1  11      125.88      136.22     18.81 o 
  -2   1  11      157.41      160.96      8.50 o 
  -1   1  11      284.22      258.38     19.73 o 
   0   1  11        0.42       -2.67      3.78 o 
   1   1  11       38.70       46.33      7.01 o 
   2   1  11       11.24       24.82      6.42 o 
   3   1  11        1.29       -6.64      6.64 o 
   4   1  11        0.07       -2.16      7.57 o 
   5   1  11        1.19       -4.45      6.95 o 
   6   1  11       10.90       -6.47     12.62 o 
   7   1  11        3.24       18.32     13.61 o 
   8   1  11       51.60       24.78     14.25 o 
   9   1  11       22.75       10.61     17.81 o 
  10   1  11       11.00       12.04     15.47 o 
  11   1  11        4.78        9.11     20.47 o 
 -11   2  11        0.86       17.01     24.25 o 
 -10   2  11       38.54       17.70     15.03 o 
  -9   2  11       12.00       -3.80     13.68 o 
  -8   2  11        9.60       -1.32     13.02 o 
  -7   2  11       70.98       72.90     16.63 o 
  -6   2  11        7.19       12.84     13.30 o 
  -5   2  11       39.64       24.77     18.75 o 
  -4   2  11       18.38       -0.37     21.41 o 
  -3   2  11        0.00       -0.67     12.70 o 
  -2   2  11        0.74        0.70      9.41 o 
  -1   2  11        0.25        6.65     17.54 o 
   0   2  11        0.22        1.77      6.98 o 
   1   2  11      552.75      575.31     19.66 o 
   2   2  11        6.14        5.55      4.66 o 
   3   2  11       40.10       45.76      8.90 o 
   4   2  11      105.62       91.35     12.05 o 
   5   2  11       11.07       19.73      7.93 o 
   6   2  11        0.56       -0.69      8.79 o 
   7   2  11        1.08       -4.64     16.98 o 
   8   2  11        0.28        3.31      9.78 o 
   9   2  11      238.83      273.86     26.55 o 
  10   2  11       29.59       20.00     15.36 o 
  11   2  11        7.77      -15.22     15.22 o 
 -11   3  11       25.40        7.41     17.83 o 
 -10   3  11      105.45      145.09     25.18 o 
  -9   3  11        7.43       17.60     12.95 o 
  -8   3  11      239.18      243.84     25.28 o 
  -7   3  11      118.71      189.40     17.38 o 
  -6   3  11      384.90      430.14     22.44 o 
  -5   3  11      460.80      523.31     23.25 o 
  -4   3  11       73.23       63.55     20.80 o 
  -3   3  11      801.96      830.17     42.15 o 
  -2   3  11       18.54       26.76     18.26 o 
  -1   3  11       49.44       28.20     10.90 o 
   0   3  11      195.04      171.95     18.13 o 
   1   3  11       79.94       83.18     15.85 o 
   2   3  11       14.61       15.19      4.07 o 
   3   3  11      163.86      185.82     10.77 o 
   4   3  11      141.32      129.11     11.17 o 
   5   3  11       23.34       21.91      8.20 o 
   6   3  11        1.13       -1.63      9.33 o 
   7   3  11      242.56      280.99     25.02 o 
   8   3  11        0.04       -4.10     10.96 o 
   9   3  11      178.04      227.56     30.00 o 
  10   3  11       72.40       98.66     28.24 o 
  11   3  11       16.71      -30.84     30.84 o 
 -11   4  11        3.78       13.91     31.57 o 
 -10   4  11       74.81      107.74     21.70 o 
  -9   4  11       51.87       37.40     15.75 o 
  -8   4  11       49.11       41.36     15.46 o 
  -7   4  11       47.74       65.36     13.74 o 
  -6   4  11       20.67       15.43     10.89 o 
  -5   4  11       33.92       13.80     11.09 o 
  -4   4  11      393.85      450.97     17.39 o 
  -3   4  11       83.64       49.21     14.16 o 
  -2   4  11      246.10      250.58     14.73 o 
  -1   4  11        0.87        1.48      3.86 o 
   0   4  11      254.31      244.33     19.97 o 
   1   4  11      978.34     1071.55     56.43 o 
   2   4  11        9.13        7.48      3.65 o 
   3   4  11        0.08       -4.42      4.42 o 
   4   4  11      157.87      156.24     11.12 o 
   5   4  11      172.94      185.01     26.15 o 
   6   4  11       69.99       63.53      9.24 o 
   7   4  11       19.00        8.72      8.58 o 
   8   4  11       69.72       79.97     23.87 o 
   9   4  11       34.42       53.07     20.14 o 
  10   4  11       16.78      -10.73     17.54 o 
  11   4  11       22.83      -29.51     29.51 o 
 -11   5  11        5.09      -13.91     31.57 o 
 -10   5  11       27.74       27.24     17.74 o 
  -9   5  11       87.43      116.21     29.09 o 
  -8   5  11       17.33       15.22     11.87 o 
  -7   5  11      146.99      203.43     18.81 o 
  -6   5  11       91.48       99.47     14.39 o 
  -5   5  11      169.12      183.48     15.91 o 
  -4   5  11       33.29       30.54     12.80 o 
  -3   5  11       66.60       73.73      5.05 o 
  -2   5  11      107.69      103.55      7.62 o 
  -1   5  11      199.28      188.60     12.63 o 
   0   5  11       87.13       91.81      8.94 o 
   1   5  11     1853.42     2196.68     69.39 o 
   2   5  11      298.52      339.13     18.12 o 
   3   5  11      213.52      234.85     13.09 o 
   4   5  11      209.96      214.94     16.49 o 
   5   5  11      289.23      285.25     14.75 o 
   6   5  11       31.98       13.59     14.02 o 
   7   5  11       47.11       40.09     10.93 o 
   8   5  11        0.70       -2.71      8.11 o 
   9   5  11       18.69        5.76     12.60 o 
  10   5  11      136.29       92.48     28.18 o 
  11   5  11        0.00      -11.29     26.15 o 
 -10   6  11        4.35      -29.15     29.15 o 
  -9   6  11        1.69      -19.11     19.11 o 
  -8   6  11        1.84       -4.69     43.97 o 
  -7   6  11      137.04      143.02     16.52 o 
  -6   6  11        1.53      -10.98     19.11 o 
  -5   6  11        5.20       -2.26      9.37 o 
  -4   6  11        6.50      -14.64     22.62 o 
  -3   6  11      116.90      118.92     20.19 o 
  -2   6  11       12.26       21.59      5.52 o 
  -1   6  11      209.26      206.58     15.08 o 
   0   6  11        0.57       -5.25      5.25 o 
   1   6  11      522.00      601.25     27.05 o 
   2   6  11      109.36       98.07     15.50 o 
   3   6  11      135.41      139.12     10.74 o 
   4   6  11       51.54       59.94      8.89 o 
   5   6  11       18.27        4.68      7.64 o 
   6   6  11       14.75       19.37      8.46 o 
   7   6  11      270.27      308.53     19.36 o 
   8   6  11        0.05        9.25     10.85 o 
   9   6  11        6.30        2.35     15.97 o 
  10   6  11       37.89       12.19     20.92 o 
  11   6  11        7.78      -30.77     30.77 o 
 -10   7  11        0.16      -29.15     32.90 o 
  -9   7  11        1.10      -10.39     67.80 o 
  -8   7  11        4.66        0.44     13.85 o 
  -7   7  11       14.33       36.19     19.47 o 
  -6   7  11      107.38      109.18     24.07 o 
  -5   7  11       15.34        7.86     20.93 o 
  -4   7  11        7.14      -23.83     27.70 o 
  -3   7  11       39.53        5.42     17.30 o 
  -2   7  11      262.67      262.86     16.74 o 
  -1   7  11        3.98        9.14      9.11 o 
   0   7  11       57.53       42.55     11.92 o 
   1   7  11       22.40       21.84      6.15 o 
   2   7  11        0.20        7.92      8.65 o 
   3   7  11       56.89       45.40     16.64 o 
   4   7  11      241.82      250.59     15.63 o 
   5   7  11        1.36        6.38      8.08 o 
   6   7  11       12.34        2.43      8.04 o 
   7   7  11        7.81       -6.93     10.00 o 
   8   7  11        0.22       -3.97     16.70 o 
   9   7  11       18.13       15.93     18.48 o 
  10   7  11        3.94      -22.55     22.55 o 
  -9   8  11       34.29       61.08     34.35 o 
  -8   8  11        2.21        7.03     17.80 o 
  -7   8  11       11.99       11.36     11.58 o 
  -6   8  11        0.49       42.70     27.22 o 
  -5   8  11        0.27       22.13     20.80 o 
  -4   8  11      100.81      128.45     36.77 o 
  -3   8  11       10.41      -11.12     11.12 o 
  -2   8  11       72.22       41.80     14.74 o 
  -1   8  11       26.27        5.80      9.08 o 
   0   8  11       29.42       -7.50      7.50 o 
   1   8  11      120.83       91.21     12.95 o 
   2   8  11       58.75       36.63     15.19 o 
   3   8  11      240.25      270.74     20.68 o 
   4   8  11       30.99       16.86      8.24 o 
   5   8  11      400.49      375.05     24.77 o 
   6   8  11      172.56      173.26     41.55 o 
   7   8  11        3.74       10.40      8.53 o 
   8   8  11       17.34        3.99     33.14 o 
   9   8  11      181.46      232.48     44.87 o 
  10   8  11       20.75       15.85     44.87 o 
  -8   9  11       18.35      -16.57     28.06 o 
  -7   9  11       11.54       33.26     33.26 o 
  -6   9  11        5.60       28.30     26.97 o 
  -5   9  11       19.04      -22.01     24.55 o 
  -4   9  11       14.02       32.54     28.67 o 
  -3   9  11        5.61        6.38     13.59 o 
  -2   9  11       13.30       20.82     21.71 o 
  -1   9  11      193.58      200.75     31.91 o 
   0   9  11        0.10       -9.44      9.44 o 
   1   9  11      290.55      286.80     31.82 o 
   2   9  11       56.08       57.53     12.24 o 
   3   9  11      233.67      301.01     20.28 o 
   4   9  11      250.75      287.41     16.95 o 
   5   9  11       29.66       21.93     11.14 o 
   6   9  11      107.70      137.85     17.70 o 
   8   9  11       18.23      -10.64     23.83 o 
   9   9  11        2.97       13.18     30.36 o 
  -8  10  11        6.64      -21.65     34.35 o 
  -7  10  11        2.33        2.54     28.06 o 
  -6  10  11        2.62      -26.85     26.85 o 
  -5  10  11        5.02       14.15     36.04 o 
  -4  10  11        0.86      -11.61     37.50 o 
  -3  10  11       14.07       50.68     33.87 o 
  -2  10  11       11.78       22.26     27.46 o 
  -1  10  11        0.22        0.15     10.18 o 
   0  10  11        0.12       -2.73     18.02 o 
   1  10  11        9.02       21.21     25.22 o 
   2  10  11        6.81        2.48     38.34 o 
   3  10  11        2.26        4.08     25.76 o 
   4  10  11      147.09      189.05     28.06 o 
   5  10  11        4.82       -1.77     18.63 o 
   6  10  11        5.51       38.71     22.74 o 
   7  10  11       14.42       19.96     25.28 o 
   8  10  11        5.42       21.17     29.15 o 
  -7  11  11       31.16      -31.81     31.81 o 
  -6  11  11        7.50      -15.36     29.39 o 
  -5  11  11       51.31       52.49     33.26 o 
  -4  11  11        1.69       34.71     29.63 o 
  -3  11  11        3.28       27.09     32.30 o 
  -2  11  11        1.63      -20.80     20.80 o 
  -1  11  11        0.31       30.00     24.80 o 
   0  11  11      216.01      255.94     36.77 o 
   1  11  11       88.00       98.82     27.70 o 
   2  11  11        0.57       34.35     17.18 o 
   3  11  11       68.32       39.79     25.16 o 
   4  11  11        8.31       11.97     17.30 o 
   5  11  11       14.01       46.45     22.50 o 
   6  11  11       13.28       25.28     25.28 o 
   7  11  11       17.48        9.31     25.28 o 
   8  11  11        5.66       46.33     33.02 o 
  -6  12  11       10.90       33.14     35.68 o 
  -5  12  11        3.48       14.03     30.60 o 
  -4  12  11        9.41       -7.74     30.72 o 
  -3  12  11       28.11      -10.28     36.04 o 
  -2  12  11       25.60       -2.54     27.22 o 
  -1  12  11        1.53        2.66     35.20 o 
   0  12  11        7.13      -17.05     20.93 o 
   1  12  11        3.52        7.86     22.38 o 
   2  12  11        4.62       -6.65     19.84 o 
   3  12  11        0.47       -9.31     22.62 o 
   6  12  11        0.02       -7.98     25.16 o 
  -4  13  11       23.14       25.64     37.13 o 
  -3  13  11        1.62       79.71     46.33 o 
  -2  13  11        6.46       15.48     31.09 o 
  -1  13  11       22.14       -9.07     27.34 o 
   0  13  11      117.99       89.02     43.18 o 
   1  13  11       37.53       69.79     26.37 o 
   2  13  11        4.20       14.64     25.16 o 
  -1  14  11       21.04       -1.33     33.87 o 
   0  14  11        5.88       24.92     28.91 o 
   1  14  11        2.22       38.34     26.49 o 
  -3 -12  12        0.38       15.36     26.61 o 
  -2 -12  12        3.55      -18.02     26.37 o 
  -1 -12  12        5.05      -29.03     37.25 o 
   0 -12  12        4.82        5.44     45.24 o 
   1 -12  12        9.81       -4.11     29.88 o 
   2 -12  12       44.99       10.77     45.96 o 
   3 -12  12        3.31      -26.85     36.29 o 
  -4 -11  12       66.72       87.93     30.72 o 
  -3 -11  12        0.23       41.73     23.71 o 
  -2 -11  12       10.02       -6.89     22.13 o 
  -1 -11  12        7.22       -4.11     23.47 o 
   0 -11  12        3.14       50.68     35.56 o 
   1 -11  12        6.30       18.99     31.33 o 
   2 -11  12        4.88       22.98     32.42 o 
   3 -11  12        2.43      -16.09     29.51 o 
   4 -11  12        0.07       30.72     34.71 o 
   5 -11  12       60.77       15.97     47.78 o 
  -6 -10  12       18.20       48.87     32.17 o 
  -5 -10  12        6.44      -19.35     19.35 o 
  -4 -10  12        7.03      -16.69     27.82 o 
  -3 -10  12       50.07       13.91     23.59 o 
  -2 -10  12        0.00       31.81     34.59 o 
   0 -10  12        6.71      -20.56     21.89 o 
   1 -10  12        1.50       21.77     23.10 o 
   2 -10  12        2.53       60.84     37.86 o 
   3 -10  12        8.70      -25.52     25.52 o 
   4 -10  12        0.85      -32.05     32.05 o 
   6 -10  12        6.82        6.65     30.36 o 
  -8  -9  12       18.89       -4.11     29.03 o 
  -7  -9  12        0.52        5.31     14.45 o 
  -6  -9  12        5.44      -10.98     10.98 o 
  -5  -9  12       21.97       27.58     20.68 o 
  -4  -9  12        3.03      -11.01     19.35 o 
  -3  -9  12       86.55       87.09     26.25 o 
  -2  -9  12       17.30       38.58     22.13 o 
  -1  -9  12       13.38      -16.45     20.68 o 
   0  -9  12        1.26      -16.45     20.56 o 
   1  -9  12        0.00       20.44     23.10 o 
   2  -9  12       23.37       16.21     24.43 o 
   3  -9  12       14.10       12.10     25.52 o 
   4  -9  12      118.34       44.15     30.72 o 
   5  -9  12        5.51       23.95     42.46 o 
   6  -9  12        9.60      -31.69     31.69 o 
   7  -9  12        7.44       14.39     45.96 o 
  -8  -8  12        0.37      -22.13     38.58 o 
  -7  -8  12        0.59       -9.03     13.61 o 
  -6  -8  12        3.96        0.35     18.09 o 
  -5  -8  12        1.72        6.90     24.98 o 
  -4  -8  12        0.35        8.22     19.23 o 
  -3  -8  12       51.82       75.72     30.24 o 
  -2  -8  12       43.67       63.35     16.50 o 
  -1  -8  12       17.58       35.30     15.69 o 
   0  -8  12        5.01       -8.89     16.32 o 
   1  -8  12        8.39      -11.01     17.42 o 
   2  -8  12      225.79      223.98     23.28 o 
   3  -8  12        5.44       -5.44     21.53 o 
   4  -8  12      320.72      224.86     40.16 o 
   5  -8  12      645.84      714.97     73.18 o 
   6  -8  12       54.08       -1.33     27.70 o 
   7  -8  12        0.06       27.58     31.45 o 
   8  -8  12        2.32       58.54     46.93 o 
  -9  -7  12       22.68       76.20     38.10 o 
  -8  -7  12        5.22       15.28     15.66 o 
  -7  -7  12        5.39       -5.98     17.87 o 
  -6  -7  12       14.22       -4.14     16.59 o 
  -5  -7  12       88.05       46.26     16.65 o 
  -4  -7  12      172.25      131.70     21.81 o 
  -3  -7  12        0.14      -15.82     15.82 o 
  -2  -7  12      227.48      229.95     35.44 o 
  -1  -7  12        6.20       10.83     11.78 o 
   0  -7  12        6.12       25.16     25.16 o 
   1  -7  12        2.11       -3.24     19.04 o 
   2  -7  12       94.25       81.55     18.36 o 
   3  -7  12      286.01      338.28     30.05 o 
   4  -7  12       24.67       73.66     30.84 o 
   5  -7  12      122.88      135.59     33.26 o 
   6  -7  12        0.37        6.65     36.89 o 
   7  -7  12        0.22       -2.66     28.79 o 
   8  -7  12       12.05       16.93     29.88 o 
   9  -7  12        0.80       27.09     36.17 o 
 -10  -6  12       56.03       84.55     48.26 o 
  -9  -6  12        6.21       10.56     43.66 o 
  -8  -6  12        2.66       25.46     17.12 o 
  -7  -6  12       16.56       -8.46     17.36 o 
  -6  -6  12        0.05       -6.57     14.91 o 
  -5  -6  12      683.98      699.55     29.91 o 
  -4  -6  12       11.90        8.08     10.79 o 
  -3  -6  12      569.69      678.06     44.87 o 
  -2  -6  12       72.60       59.08     13.25 o 
  -1  -6  12        0.27       -2.12     12.67 o 
   0  -6  12       40.80       31.62     12.51 o 
   1  -6  12        4.84        1.41      9.06 o 
   2  -6  12       62.02       83.61     15.62 o 
   3  -6  12      710.09      837.63     45.91 o 
   4  -6  12      507.30      525.43     49.71 o 
   5  -6  12        9.84       11.97     21.29 o 
   6  -6  12        0.11        6.53     21.05 o 
   7  -6  12        4.01      -31.33     31.33 o 
   8  -6  12        2.12      -22.01     28.55 o 
   9  -6  12        8.30       39.79     34.71 o 
 -10  -5  12        5.37       68.22     45.48 o 
  -9  -5  12        7.27      -17.87     17.87 o 
  -8  -5  12        6.31        7.17     12.84 o 
  -7  -5  12        0.02       -8.45     22.32 o 
  -6  -5  12        8.69       17.20     10.42 o 
  -5  -5  12      640.58      663.67     26.97 o 
  -4  -5  12        0.12        8.56     11.60 o 
  -3  -5  12        4.29      -11.40     11.40 o 
  -2  -5  12       31.11       16.11     13.35 o 
  -1  -5  12       23.17       16.67      7.91 o 
   0  -5  12      242.54      222.67     15.94 o 
   1  -5  12       44.22       41.58     11.01 o 
   2  -5  12       83.97       99.91     16.99 o 
   3  -5  12      212.42      317.51     40.52 o 
   4  -5  12       76.04       60.36     24.07 o 
   5  -5  12       63.70       23.95     22.62 o 
   6  -5  12       36.42       17.05     21.05 o 
   7  -5  12       44.62       19.59     22.13 o 
   8  -5  12       23.41      -23.22     28.42 o 
   9  -5  12       92.56       78.14     34.59 o 
  10  -5  12       12.99       20.59     22.90 o 
 -10  -4  12        0.06       -6.19     15.35 o 
  -9  -4  12       16.58       10.00     19.12 o 
  -8  -4  12       24.64       20.94     15.63 o 
  -7  -4  12        9.74       23.49     13.85 o 
  -6  -4  12        0.40       -1.62      9.01 o 
  -5  -4  12      139.06      115.10     11.42 o 
  -4  -4  12      213.65      214.26     16.53 o 
  -3  -4  12      201.54      199.44     14.40 o 
  -2  -4  12       70.01       83.84     26.85 o 
  -1  -4  12       95.78       79.47     10.19 o 
   0  -4  12      397.91      409.38     20.62 o 
   1  -4  12      279.35      286.35     19.11 o 
   2  -4  12      159.87      143.08     14.27 o 
   3  -4  12      601.26      586.96     45.78 o 
   4  -4  12       78.01       34.84     20.08 o 
   5  -4  12        6.84       -5.32     18.51 o 
   6  -4  12      136.77      166.68     32.78 o 
   7  -4  12      151.28      140.43     31.21 o 
   8  -4  12       98.10      104.26     30.96 o 
   9  -4  12        5.79       12.26     17.49 o 
  10  -4  12       15.33       50.25     22.12 o 
 -11  -3  12        8.28       35.60     19.62 o 
 -10  -3  12       10.27        0.21     33.38 o 
  -9  -3  12        0.03      -14.81     14.81 o 
  -8  -3  12       15.34        3.60     16.05 o 
  -7  -3  12       37.14        3.99      8.67 o 
  -6  -3  12      645.72      652.31     35.14 o 
  -5  -3  12       11.82       13.03     11.63 o 
  -4  -3  12       14.67        4.89      6.12 o 
  -3  -3  12       30.29       28.55      9.06 o 
  -2  -3  12      151.74      159.84     17.70 o 
  -1  -3  12      293.92      330.11     25.61 o 
   0  -3  12     1212.68     1341.44     46.12 o 
   1  -3  12        3.07       -3.95      5.94 o 
   2  -3  12       21.33        8.48     11.21 o 
   3  -3  12        0.91      -20.20     20.20 o 
   4  -3  12       27.80        3.38     12.58 o 
   5  -3  12        2.51       19.15     13.98 o 
   6  -3  12        0.21       28.79     19.59 o 
   7  -3  12        4.42       -3.87     19.47 o 
   8  -3  12       46.82       23.58     15.14 o 
   9  -3  12       16.02       17.10     18.57 o 
  10  -3  12        0.07       22.33     21.66 o 
  11  -3  12       44.56       10.85     23.54 o 
 -11  -2  12        0.64       -5.51     23.17 o 
 -10  -2  12        9.68       -8.24     31.51 o 
  -9  -2  12        0.02      -13.27     37.07 o 
  -8  -2  12        0.28       53.34     24.07 o 
  -7  -2  12       28.20        9.54     10.06 o 
  -6  -2  12       96.67       90.73     10.68 o 
  -5  -2  12       80.37       79.16     17.34 o 
  -4  -2  12       76.33       64.12      8.19 o 
  -3  -2  12      402.63      393.62     29.37 o 
  -2  -2  12       82.46       51.68     13.71 o 
  -1  -2  12      147.65      145.59     42.88 o 
   0  -2  12       29.33       29.52      6.74 o 
   1  -2  12      532.15      538.68     24.49 o 
   2  -2  12        0.01      -10.26     10.26 o 
   3  -2  12      356.28      376.83     30.04 o 
   4  -2  12      333.73      309.20     25.14 o 
   5  -2  12       47.11       64.43     19.87 o 
   6  -2  12       11.05        4.24     16.54 o 
   7  -2  12      299.86      326.39     41.55 o 
   8  -2  12       88.15       50.92     32.54 o 
   9  -2  12        7.23      -18.19     23.34 o 
  10  -2  12       15.18       12.24     21.22 o 
  11  -2  12       14.59       10.86     21.21 o 
 -11  -1  12        2.03      -15.12     22.74 o 
 -10  -1  12        1.04       -2.54     23.22 o 
  -9  -1  12        4.18      -15.85     19.72 o 
  -8  -1  12       96.74       23.95     23.95 o 
  -7  -1  12        1.71       -7.07      9.26 o 
  -6  -1  12      151.63      143.56     15.63 o 
  -5  -1  12      462.24      514.52     39.93 o 
  -4  -1  12       42.55       41.29      6.24 o 
  -3  -1  12        1.94        2.19      6.04 o 
  -2  -1  12      427.94      453.83     44.57 o 
  -1  -1  12      558.88      540.94     31.50 o 
   0  -1  12      410.71      474.89     28.51 o 
   1  -1  12      171.06      183.96     18.87 o 
   2  -1  12       82.45       89.95     13.10 o 
   3  -1  12        7.13        2.94      9.78 o 
   4  -1  12      585.92      570.98     34.97 o 
   5  -1  12      129.20      102.11     16.99 o 
   6  -1  12      345.31      364.57     24.06 o 
   7  -1  12      146.60      109.58     16.35 o 
   8  -1  12       16.38       23.37     13.56 o 
   9  -1  12        6.35       13.06     26.97 o 
  10  -1  12        3.51       -7.17     21.97 o 
  11  -1  12       19.02       45.26     21.45 o 
 -11   0  12        0.29        3.75     25.28 o 
 -10   0  12       13.50        0.00     24.55 o 
  -9   0  12       68.40       93.14     26.25 o 
  -8   0  12      155.16      168.73     34.59 o 
  -7   0  12       60.58       58.78     28.06 o 
  -6   0  12      334.91      443.48     30.78 o 
  -5   0  12        9.62        9.09      6.58 o 
  -4   0  12        7.57       -1.14      6.51 o 
  -3   0  12        2.24       -1.49      5.63 o 
  -2   0  12      545.21      571.96     17.31 o 
  -1   0  12       31.03       38.26     18.39 o 
   0   0  12      221.04      237.15     21.71 o 
   1   0  12       15.59       15.12      5.79 o 
   2   0  12      112.00      119.26     23.95 o 
   3   0  12       51.28       27.06     13.29 o 
   4   0  12       42.08       39.77     11.52 o 
   5   0  12       70.01       39.13     12.74 o 
   6   0  12       53.41       45.32     15.92 o 
   7   0  12        0.88       -0.78     13.12 o 
   8   0  12       26.54      -10.00     13.89 o 
   9   0  12       73.70       80.41     19.65 o 
  10   0  12        1.31      -30.96     42.33 o 
  11   0  12       20.85        8.59     25.64 o 
 -11   1  12        3.02       27.82     40.52 o 
 -10   1  12        3.66       -8.78     15.21 o 
  -9   1  12        0.07       13.06     35.32 o 
  -8   1  12        0.01       47.66     25.16 o 
  -7   1  12        7.90       15.97     22.74 o 
  -6   1  12      294.03      308.47     27.36 o 
  -5   1  12       52.16       57.01     14.98 o 
  -4   1  12       16.34       11.59     11.51 o 
  -3   1  12      239.52      230.03     13.87 o 
  -2   1  12       52.11       53.48     13.44 o 
  -1   1  12       69.94       59.92     10.26 o 
   0   1  12      267.88      278.62     13.30 o 
   1   1  12      419.80      418.73     17.39 o 
   2   1  12      176.47      187.71     15.43 o 
   3   1  12        0.99        7.43      7.60 o 
   4   1  12      442.63      463.52     44.67 o 
   5   1  12        9.26        5.16      7.98 o 
   6   1  12       14.42        1.19      8.97 o 
   7   1  12       16.14       -6.93     10.00 o 
   8   1  12       28.30       34.82     15.14 o 
   9   1  12       38.33       31.84     23.40 o 
  10   1  12       28.84       29.41     28.18 o 
  11   1  12       14.66      -15.67     16.82 o 
 -11   2  12        2.48      -22.74     27.82 o 
 -10   2  12        3.87       14.07     18.23 o 
  -9   2  12       10.59       17.56     15.86 o 
  -8   2  12        0.12       -2.01     15.60 o 
  -7   2  12      114.52      138.49     27.94 o 
  -6   2  12       10.39       21.41     21.41 o 
  -5   2  12       56.63       48.05     16.00 o 
  -4   2  12       76.70       73.15     15.59 o 
  -3   2  12      219.64      206.00     23.11 o 
  -2   2  12        0.15       13.54     10.85 o 
  -1   2  12        0.01       -4.56     11.19 o 
   0   2  12      604.90      637.84     27.73 o 
   1   2  12       86.41       83.38     18.28 o 
   2   2  12        3.99       -1.33      4.68 o 
   3   2  12      151.97      160.50     11.49 o 
   4   2  12      904.27     1081.01     59.01 o 
   5   2  12        2.85       22.91      9.29 o 
   6   2  12        1.45        3.89     18.57 o 
   7   2  12       13.22       29.25     20.08 o 
   8   2  12       19.58       20.66     13.53 o 
   9   2  12      137.58      110.33     34.53 o 
  10   2  12        1.08       -1.61     19.58 o 
  11   2  12        0.49       -1.30     33.20 o 
 -11   3  12        1.38      -24.07     30.36 o 
 -10   3  12        1.33      -15.46     15.46 o 
  -9   3  12       16.95        5.36     12.76 o 
  -8   3  12       16.25       52.15     18.08 o 
  -7   3  12       71.79       76.30     12.57 o 
  -6   3  12       85.87       95.86     22.01 o 
  -5   3  12      109.75       74.64     19.36 o 
  -4   3  12      394.51      437.61     39.37 o 
  -3   3  12        0.06        8.26     18.69 o 
  -2   3  12      152.75      153.53      9.76 o 
  -1   3  12      150.67      169.25     18.05 o 
   0   3  12       39.64       30.82     11.37 o 
   1   3  12       12.44       -3.00     24.07 o 
   2   3  12      216.88      202.96     11.35 o 
   3   3  12        4.28        5.60      7.47 o 
   4   3  12      138.88      129.05     10.38 o 
   5   3  12        9.03        5.80      7.50 o 
   6   3  12       42.95       48.57     10.88 o 
   7   3  12        1.08       -6.80      9.28 o 
   8   3  12       72.07       87.66     21.77 o 
   9   3  12        8.98      -11.74     13.71 o 
  10   3  12       34.23       14.71     19.25 o 
  11   3  12        1.52      -23.83     33.63 o 
 -10   4  12       26.05       29.39     29.39 o 
  -9   4  12       10.32       29.04     13.06 o 
  -8   4  12       14.50       -0.36     30.00 o 
  -7   4  12       55.05       54.78     10.06 o 
  -6   4  12        0.00       27.94     22.62 o 
  -5   4  12      360.30      375.85     18.69 o 
  -4   4  12       21.60       22.22     16.09 o 
  -3   4  12      289.91      305.19     24.67 o 
  -2   4  12       28.82       13.91      4.94 o 
  -1   4  12       64.87       38.79     13.93 o 
   0   4  12      181.48      203.83     19.34 o 
   1   4  12      161.06      152.72     26.37 o 
   2   4  12      106.42      103.64     16.27 o 
   3   4  12       11.28       15.38      5.05 o 
   4   4  12        6.12       12.84      5.64 o 
   5   4  12        3.52        1.70      5.83 o 
   6   4  12       18.46        9.33      7.84 o 
   7   4  12       27.52       28.47     10.86 o 
   8   4  12       10.81       -2.47     12.63 o 
   9   4  12        5.88       18.66     18.62 o 
  10   4  12        0.04        6.36     27.82 o 
  11   4  12        3.36        9.80     50.56 o 
 -10   5  12        3.63       11.49     30.60 o 
  -9   5  12       32.66        7.56     26.13 o 
  -8   5  12        0.74        1.69     13.90 o 
  -7   5  12        6.98       -6.60     29.27 o 
  -6   5  12      265.33      324.64     23.91 o 
  -5   5  12      546.32      643.99     30.62 o 
  -3   5  12        2.75       14.92     16.03 o 
  -2   5  12       93.22       96.55     10.56 o 
  -1   5  12      152.01      121.20     12.93 o 
   0   5  12       40.12       30.68      6.32 o 
   1   5  12      114.14      139.10     22.15 o 
   2   5  12      116.24      125.97     15.89 o 
   3   5  12      399.21      450.80     22.44 o 
   4   5  12        8.39        4.24      6.44 o 
   5   5  12        0.63        1.27      8.45 o 
   6   5  12       14.03       16.67      7.02 o 
   7   5  12       68.64       56.93     10.31 o 
   8   5  12       17.54        5.76     11.17 o 
   9   5  12       33.80       20.97     13.03 o 
  10   5  12       36.64      -19.25     19.25 o 
  11   5  12        6.96       57.13     30.79 o 
 -10   6  12        4.52       20.32     31.81 o 
  -8   6  12        6.77        8.14     12.30 o 
  -7   6  12       84.25       85.95     43.42 o 
  -6   6  12       54.50       23.78     19.29 o 
  -5   6  12      105.08       86.24     26.49 o 
  -4   6  12      105.85       99.38     11.91 o 
  -3   6  12        2.51        9.41      5.62 o 
  -2   6  12        0.32       -0.34      8.94 o 
  -1   6  12        2.14       -1.47      4.03 o 
   0   6  12       22.10       13.30      5.86 o 
   1   6  12      413.14      421.41     22.97 o 
   2   6  12      400.21      459.99     24.95 o 
   3   6  12      160.98      195.15     16.23 o 
   4   6  12       31.01       19.85      6.88 o 
   5   6  12      208.86      227.23     15.30 o 
   6   6  12      101.12       99.99     15.57 o 
   7   6  12      128.94      129.02     14.19 o 
   8   6  12       94.63      109.94     20.81 o 
   9   6  12        5.08        2.84     17.52 o 
  10   6  12        9.77       -0.14     34.11 o 
  -9   7  12       63.78       61.45     37.13 o 
  -8   7  12        0.25        7.74     30.96 o 
  -7   7  12      150.81      176.38     22.11 o 
  -6   7  12       19.13       22.88     11.25 o 
  -5   7  12        0.73      -10.31     11.07 o 
  -4   7  12        0.84      -14.64     19.96 o 
  -3   7  12        0.00        7.02      6.30 o 
  -2   7  12        1.17        3.06      9.14 o 
  -1   7  12       10.21       13.10      6.77 o 
   0   7  12       78.99       77.80     10.38 o 
   1   7  12       17.96        5.07      8.93 o 
   2   7  12        0.22       10.08      7.40 o 
   3   7  12        0.07       -0.40      6.24 o 
   4   7  12      148.54      165.88     13.45 o 
   5   7  12        7.99       16.57      9.39 o 
   6   7  12       61.78       56.99     12.05 o 
   7   7  12      127.45      105.36     16.76 o 
   8   7  12       13.10        2.89     29.09 o 
   9   7  12        8.40      -19.05     19.05 o 
  10   7  12       12.32       23.79     22.97 o 
  -9   8  12        0.01      -35.68     35.68 o 
  -7   8  12        0.02      -15.39     17.90 o 
  -6   8  12       14.07       29.05     16.44 o 
  -5   8  12        0.49       -2.66     22.26 o 
  -4   8  12        9.00       38.22     23.71 o 
  -3   8  12       23.83       22.68     13.51 o 
  -2   8  12       17.93       19.92      8.08 o 
  -1   8  12      368.80      469.47     26.70 o 
   0   8  12      217.14      226.04     18.93 o 
   1   8  12        5.03       27.40      9.99 o 
   2   8  12       22.25       21.43     22.18 o 
   3   8  12       77.00       64.31     14.42 o 
   4   8  12       16.07       17.68      8.24 o 
   5   8  12        0.23       -4.15      8.25 o 
   6   8  12      122.13      172.30     31.15 o 
   7   8  12        0.26       17.30     19.96 o 
   8   8  12       27.05       45.00     25.16 o 
   9   8  12       17.03        3.99     25.04 o 
  -8   9  12       16.85       34.47     34.47 o 
  -7   9  12        2.46       -6.41     43.66 o 
  -6   9  12        4.98       12.94     27.09 o 
  -5   9  12        3.05      -26.01     26.01 o 
  -4   9  12        1.79      -33.99     33.99 o 
  -3   9  12       28.55      -19.72     21.05 o 
  -2   9  12        5.62        1.65      9.06 o 
  -1   9  12       27.37       11.72      9.94 o 
   0   9  12        0.82        7.11     13.94 o 
   1   9  12      140.35      126.64     23.49 o 
   2   9  12       57.25       48.12     14.49 o 
   3   9  12       31.23       22.70     20.80 o 
   4   9  12      145.31      142.30     16.93 o 
   5   9  12       45.34       58.34     43.18 o 
   6   9  12        4.14      -11.08     11.08 o 
   7   9  12      113.30      160.75     34.59 o 
   8   9  12        5.84       58.18     27.82 o 
   9   9  12        4.30       -1.33     40.88 o 
  -7  10  12       11.52       34.59     34.59 o 
  -6  10  12        4.53      -30.84     30.84 o 
  -5  10  12        2.42      108.50     46.57 o 
  -4  10  12       13.63       75.36     45.48 o 
  -3  10  12      145.03      148.90     40.52 o 
  -2  10  12      137.91       52.49     34.11 o 
  -1  10  12       97.53      150.97     54.31 o 
   0  10  12       47.76       53.01     30.00 o 
   1  10  12        7.94      -12.56     21.89 o 
   3  10  12       17.13      -11.97     28.06 o 
   4  10  12      318.19      366.86     52.25 o 
   5  10  12       22.33       -2.12     12.04 o 
   6  10  12        3.10       38.46     29.15 o 
   7  10  12       14.42        3.99     34.47 o 
   8  10  12        3.04        3.99     29.03 o 
  -6  11  12        1.94      -33.26     33.26 o 
  -5  11  12        6.20       41.12     34.71 o 
  -4  11  12       29.76       -7.74     29.76 o 
  -3  11  12       10.66      -27.22     40.28 o 
  -1  11  12        4.02        2.66     24.92 o 
   0  11  12      104.05       30.24     35.56 o 
   1  11  12       33.31       56.85     23.83 o 
   2  11  12       14.88       11.97     21.17 o 
   3  11  12      170.96      195.10     33.26 o 
   4  11  12      117.63      187.12     30.60 o 
   6  11  12        1.88       18.51     37.01 o 
   7  11  12       23.75       -1.33     23.83 o 
  -5  12  12       10.26      -33.26     33.26 o 
  -4  12  12       12.85       18.02     30.84 o 
  -3  12  12       38.77      -20.68     41.37 o 
  -2  12  12        2.96       -3.87     24.67 o 
  -1  12  12        8.49       39.19     31.33 o 
   0  12  12        6.88      -15.72     23.59 o 
   1  12  12       39.15       13.18     21.05 o 
   2  12  12       40.02       41.00     22.50 o 
   3  12  12       32.62       13.31     21.17 o 
  -3  13  12       33.44       95.31     50.20 o 
  -2  13  12       25.36        1.33     27.22 o 
  -1  13  12       15.38       22.13     31.21 o 
   0  13  12        0.68      -33.99     37.98 o 
   1  13  12        6.75      -32.90     32.90 o 
   2  13  12        9.53        3.99     26.49 o 
  -2 -12  13        0.03       25.04     30.72 o 
  -1 -12  13        0.52       13.91     31.93 o 
   0 -12  13        1.89        8.22     31.69 o 
   1 -12  13        0.00       -2.78     31.45 o 
  -4 -11  13       27.69       15.36     25.16 o 
  -3 -11  13       32.33       41.85     26.49 o 
  -2 -11  13        0.24        4.11     27.82 o 
  -1 -11  13       14.03       37.38     30.48 o 
   0 -11  13       30.57       50.92     35.80 o 
   1 -11  13        1.22       -8.22     28.67 o 
   2 -11  13        0.12        0.00     33.99 o 
   3 -11  13       44.61       55.28     52.62 o 
   4 -11  13        4.40       59.03     37.50 o 
  -5 -10  13       38.87        0.00     23.59 o 
  -4 -10  13        3.15       22.26     26.37 o 
  -3 -10  13        1.32       18.02     25.04 o 
  -2 -10  13       61.74       20.80     34.59 o 
  -1 -10  13        5.61        2.78     23.47 o 
   0 -10  13        0.00      -11.01     24.80 o 
   1 -10  13        6.62      -35.56     35.56 o 
   2 -10  13        0.69       32.66     35.32 o 
   3 -10  13        9.67        3.99     29.63 o 
   4 -10  13        0.40       49.59     34.84 o 
   5 -10  13       13.72        5.32     35.92 o 
  -7  -9  13        1.34       32.30     32.30 o 
  -6  -9  13        4.20       26.88     23.63 o 
  -5  -9  13       14.46       -6.89     22.01 o 
  -4  -9  13        4.02       13.79     24.80 o 
  -3  -9  13        1.77      -20.68     20.68 o 
  -2  -9  13      156.99      100.88     34.59 o 
  -1  -9  13      107.80       74.51     26.25 o 
   0  -9  13       63.93       27.46     34.35 o 
   1  -9  13        1.76      -16.45     26.01 o 
   2  -9  13        0.01       42.21     28.55 o 
   3  -9  13       25.01       44.63     32.42 o 
   4  -9  13       11.73       28.18     29.51 o 
   5  -9  13       50.15       26.61     35.92 o 
   6  -9  13       15.54       17.18     34.35 o 
  -8  -8  13      106.26       33.50     44.63 o 
  -7  -8  13        4.24        1.42     29.09 o 
  -6  -8  13        0.28        9.69     17.60 o 
  -5  -8  13       15.51       38.49     15.95 o 
  -4  -8  13        1.42      -13.67     19.23 o 
  -3  -8  13      391.70      379.80     48.26 o 
  -2  -8  13        0.97        0.00     20.68 o 
  -1  -8  13      122.60      151.68     33.14 o 
   0  -8  13        3.01       -5.64     18.08 o 
   1  -8  13        0.46        5.44     21.89 o 
   2  -8  13       10.04       25.88     25.88 o 
   3  -8  13        8.49       -8.10     25.76 o 
   4  -8  13       44.35       -6.77     28.18 o 
   5  -8  13      163.80      206.59     40.04 o 
   6  -8  13        1.04       23.83     31.69 o 
   7  -8  13       28.61      -24.92     27.58 o 
   8  -8  13        0.64       22.13     39.07 o 
  -9  -7  13        6.49       16.57     42.70 o 
  -8  -7  13       21.97       11.64     19.32 o 
  -7  -7  13       11.40       40.73     29.09 o 
  -6  -7  13        4.77      -15.14     15.14 o 
  -5  -7  13        9.44        9.54     17.87 o 
  -4  -7  13        4.53        6.77     28.67 o 
  -3  -7  13       83.90       42.46     28.79 o 
  -2  -7  13      934.21     1239.68     71.19 o 
  -1  -7  13      150.89      152.56     22.77 o 
   0  -7  13       51.20       10.04     29.15 o 
   1  -7  13       12.87       11.53     12.96 o 
   2  -7  13       57.55       49.22     17.26 o 
   3  -7  13       20.74       18.98     15.99 o 
   4  -7  13      141.44      176.11     29.63 o 
   5  -7  13       38.15      116.00     33.38 o 
   6  -7  13        2.27       26.49     29.03 o 
   7  -7  13        0.07       -1.33     37.98 o 
   8  -7  13       22.08        3.87     35.08 o 
  -9  -6  13       94.37      161.09     79.47 o 
  -8  -6  13       12.23        6.80     15.29 o 
  -7  -6  13        5.25      -14.82     21.65 o 
  -6  -6  13      163.37      164.46     23.34 o 
  -5  -6  13      139.93      122.27     17.55 o 
  -4  -6  13      334.37      331.96     24.89 o 
  -3  -6  13      715.33      743.71     61.38 o 
  -2  -6  13      349.88      423.61    101.97 o 
  -1  -6  13       48.83       88.56     27.52 o 
   0  -6  13       23.74       50.40     22.20 o 
   1  -6  13        0.25       39.55     15.50 o 
   2  -6  13        0.04        3.20     12.93 o 
   3  -6  13       64.01       78.54     56.67 o 
   4  -6  13      415.20      576.96     60.60 o 
   5  -6  13        3.57      -18.63     23.95 o 
   6  -6  13        3.55       10.52     25.04 o 
   7  -6  13        3.54       15.72     24.92 o 
   8  -6  13       45.75       28.55     29.88 o 
   9  -6  13        4.30       63.02     34.71 o 
 -10  -5  13       29.08       45.96     47.29 o 
  -9  -5  13       25.17       32.98     22.38 o 
  -8  -5  13        5.33      -14.43     15.48 o 
  -7  -5  13       27.35       -3.36     19.17 o 
  -6  -5  13      236.68      260.66     66.22 o 
  -5  -5  13      362.72      375.09     22.87 o 
  -4  -5  13      255.77      230.65     24.69 o 
  -3  -5  13       71.97       48.27     22.13 o 
  -2  -5  13        0.00      -11.77     11.77 o 
  -1  -5  13       20.01        7.88      9.95 o 
   0  -5  13      301.25      313.59     20.82 o 
   1  -5  13       13.96        8.93     11.67 o 
   2  -5  13      455.80      517.74     30.94 o 
   3  -5  13      183.74      162.53     54.49 o 
   4  -5  13        3.57       38.95     22.86 o 
   5  -5  13      127.94      143.82     35.92 o 
   6  -5  13        9.38       13.18     22.38 o 
   7  -5  13        3.17       13.06     24.80 o 
   8  -5  13        2.25       -3.87     37.50 o 
   9  -5  13       71.19       47.87     25.76 o 
 -10  -4  13       12.28      -17.80     17.80 o 
  -9  -4  13        2.34      -12.64     23.59 o 
  -8  -4  13        0.48       -2.34     27.15 o 
  -7  -4  13       17.16       -4.35     15.70 o 
  -6  -4  13       32.83        7.32     13.11 o 
  -5  -4  13      146.82      131.12     17.44 o 
  -4  -4  13       14.64        4.25      8.24 o 
  -3  -4  13       23.90       23.56     11.74 o 
  -2  -4  13        0.16      -12.77     28.61 o 
  -1  -4  13        5.79       -7.16      8.42 o 
   0  -4  13       44.18       30.08     10.47 o 
   1  -4  13     1027.05     1117.14     39.96 o 
   2  -4  13        6.90       12.01     10.11 o 
   3  -4  13      300.56      391.29     43.42 o 
   4  -4  13      171.41      145.03     26.85 o 
   5  -4  13       29.62       45.24     23.95 o 
   6  -4  13       47.59       78.98     25.04 o 
   7  -4  13       12.29       -3.87     24.80 o 
   8  -4  13       38.04       56.00     22.27 o 
   9  -4  13       77.65       99.39     45.96 o 
  10  -4  13       29.56       40.23     37.19 o 
 -10  -3  13        0.08        1.33     16.36 o 
  -9  -3  13        5.64       22.58     18.29 o 
  -8  -3  13        0.02        4.82     12.92 o 
  -7  -3  13        0.25       14.09     12.40 o 
  -6  -3  13      214.11      168.00     35.44 o 
  -5  -3  13      343.02      334.96     20.21 o 
  -4  -3  13      154.60      151.65     11.54 o 
  -3  -3  13       55.06       62.61     15.96 o 
  -2  -3  13        7.74       17.27     15.66 o 
  -1  -3  13      161.40      134.27     18.13 o 
   0  -3  13      214.69      234.08     15.63 o 
   1  -3  13     1058.33     1093.52     47.32 o 
   2  -3  13       89.38       72.05     12.28 o 
   3  -3  13        1.65       13.16     13.10 o 
   4  -3  13       49.62       69.67     24.07 o 
   5  -3  13        7.12       17.30     25.16 o 
   6  -3  13        9.59       36.77     31.45 o 
   7  -3  13       66.61       68.03     18.70 o 
   8  -3  13      239.64      351.01     48.87 o 
   9  -3  13      133.63      109.48     65.86 o 
  10  -3  13        7.28       -6.44     23.04 o 
 -10  -2  13        5.19      -17.28     20.29 o 
  -9  -2  13       14.36       30.55     31.75 o 
  -8  -2  13        2.72      -14.79     14.79 o 
  -7  -2  13      114.66      116.93     46.02 o 
  -6  -2  13       27.25       18.15      8.67 o 
  -5  -2  13      292.05      265.46     15.29 o 
  -4  -2  13       85.07       63.07     12.73 o 
  -3  -2  13      105.45      118.07     11.45 o 
  -2  -2  13       34.01       41.06     12.88 o 
  -1  -2  13      827.47      862.11     43.46 o 
   0  -2  13      649.39      728.60     39.18 o 
   1  -2  13       27.38       29.64      8.47 o 
   2  -2  13      132.56      156.02     18.73 o 
   3  -2  13        1.09      -10.55     10.55 o 
   4  -2  13       58.63       69.26     14.90 o 
   5  -2  13      151.67      144.18     29.15 o 
   6  -2  13       33.90       12.01     14.47 o 
   7  -2  13       35.62       -0.84     15.07 o 
   8  -2  13      127.54      111.24     24.64 o 
   9  -2  13        0.42        7.42     35.20 o 
  10  -2  13       39.27       53.60     28.19 o 
 -11  -1  13       23.72       18.09     17.93 o 
 -10  -1  13       11.68       10.32     17.66 o 
  -9  -1  13        0.00      -14.78     22.56 o 
  -8  -1  13       15.06       12.46     29.39 o 
  -7  -1  13      315.25      242.02     74.09 o 
  -6  -1  13      368.23      359.70     31.54 o 
  -5  -1  13       63.18       74.06      9.86 o 
  -4  -1  13       14.96        5.98      9.53 o 
  -3  -1  13       35.03       26.91      5.75 o 
  -2  -1  13      442.98      431.24     19.93 o 
  -1  -1  13        4.96      -14.21     14.21 o 
   0  -1  13      197.16      184.84     18.67 o 
   1  -1  13       59.19       49.24     17.39 o 
   2  -1  13        4.80        9.44      5.05 o 
   3  -1  13      159.60      167.13     39.13 o 
   4  -1  13      157.63      162.32     16.64 o 
   5  -1  13      209.70      197.08     17.27 o 
   6  -1  13       24.44       23.29     16.09 o 
   7  -1  13       20.24       -9.68     15.77 o 
   8  -1  13       26.06       -9.87     17.41 o 
   9  -1  13        0.27       18.85     20.38 o 
  10  -1  13        0.13       -5.24     19.39 o 
  11  -1  13       13.71        6.55     24.86 o 
 -11   0  13       10.85       16.57     29.27 o 
 -10   0  13        6.02       38.95     26.01 o 
  -9   0  13       23.98      -11.85     29.03 o 
  -8   0  13       73.38       30.72     22.62 o 
  -7   0  13      118.00       96.52     28.18 o 
  -6   0  13      130.71      103.48     20.44 o 
  -5   0  13        0.01       -8.60     17.65 o 
  -4   0  13       65.79       49.95      9.58 o 
  -3   0  13      208.30      179.97     12.16 o 
  -2   0  13      783.95      901.66     37.10 o 
  -1   0  13       10.65        4.73      4.11 o 
   0   0  13      119.77      113.84      9.42 o 
   1   0  13       33.48       36.49      7.39 o 
   2   0  13        0.00       -4.93      7.79 o 
   3   0  13      894.63      995.39     43.38 o 
   4   0  13      664.56      723.38     32.84 o 
   5   0  13      107.03       97.84     13.68 o 
   6   0  13        0.01        6.36     10.86 o 
   7   0  13       16.01       22.40     13.14 o 
   8   0  13        0.88      -11.66     14.65 o 
   9   0  13        4.50      -32.91     35.44 o 
  10   0  13        1.31       -9.53     17.38 o 
  11   0  13       13.47      -14.98     20.81 o 
 -11   1  13        0.11        5.08     26.73 o 
 -10   1  13        0.70        6.53     25.88 o 
  -9   1  13        3.58       26.25     23.71 o 
  -8   1  13        0.21      -21.29     21.29 o 
  -7   1  13       28.92      104.38     32.17 o 
  -6   1  13       58.29       60.36     24.19 o 
  -5   1  13      242.37      178.64     22.87 o 
  -4   1  13        4.26        5.10     11.60 o 
  -3   1  13       32.70       27.88      9.22 o 
  -2   1  13       87.27       82.32     16.72 o 
  -1   1  13      126.78       99.72     12.57 o 
   0   1  13      166.40      178.64     16.54 o 
   1   1  13        2.50       11.29      6.69 o 
   2   1  13       59.07       44.28      8.32 o 
   3   1  13       17.70        7.55     13.87 o 
   4   1  13      143.47      157.94     14.99 o 
   5   1  13      231.79      283.01     27.75 o 
   6   1  13        5.36       12.50     13.32 o 
   7   1  13       52.51       27.26     13.90 o 
   8   1  13        0.80      -15.19     17.53 o 
   9   1  13        0.00       -1.31     17.98 o 
  10   1  13       15.08       17.73     24.25 o 
  11   1  13       14.71       -6.82     28.73 o 
 -10   2  13        0.33       46.57     32.30 o 
  -9   2  13       63.17       47.17     28.79 o 
  -8   2  13        2.33       -2.66     21.17 o 
  -7   2  13       20.15       20.08     21.41 o 
  -6   2  13        4.41       10.77     29.51 o 
  -5   2  13       24.45       36.29     20.20 o 
  -4   2  13      134.88      130.80     21.48 o 
  -3   2  13      210.95      167.03     12.83 o 
  -2   2  13      206.63      203.31     21.07 o 
  -1   2  13      165.82      197.06     31.87 o 
   0   2  13       15.32        7.60     10.32 o 
   1   2  13       25.87       27.15      7.23 o 
   2   2  13        0.53        4.73      6.78 o 
   3   2  13      458.58      476.57     21.12 o 
   4   2  13       90.15       81.29     12.37 o 
   5   2  13       22.40       24.04      9.93 o 
   6   2  13        5.48       -3.84      8.48 o 
   7   2  13        1.49      -13.18     18.51 o 
   8   2  13        5.01       -3.57     15.08 o 
   9   2  13       49.60        6.58     16.87 o 
  10   2  13        3.17      -17.80     17.80 o 
  11   2  13        1.59      -17.64     35.74 o 
 -10   3  13       25.74       39.92     32.17 o 
  -9   3  13        6.17       50.92     30.00 o 
  -8   3  13       24.23       19.29     19.53 o 
  -7   3  13        1.33      -26.61     31.93 o 
  -6   3  13        0.77        1.33     18.75 o 
  -5   3  13      113.25       84.67     25.52 o 
  -4   3  13      368.55      308.44     45.84 o 
  -3   3  13      327.56      290.55     25.95 o 
  -2   3  13       40.96       50.16     15.62 o 
  -1   3  13       94.58      103.25     16.67 o 
   0   3  13        7.53       22.40     11.30 o 
   1   3  13      191.01      187.14     39.37 o 
   2   3  13      202.78      193.84     14.27 o 
   3   3  13        7.17        4.22      3.63 o 
   4   3  13        0.01       -2.75      5.14 o 
   5   3  13       61.99       62.91      8.59 o 
   6   3  13        0.57       -2.25      9.49 o 
   7   3  13       10.47       12.30     12.12 o 
   8   3  13        1.24        8.04     14.34 o 
   9   3  13        6.66       -6.24     16.02 o 
  10   3  13       10.40       10.24     17.14 o 
  11   3  13        0.74       -2.78     51.89 o 
 -10   4  13        4.95       -2.54     30.84 o 
  -9   4  13       28.25       67.61     29.88 o 
  -8   4  13       13.08       15.39      9.08 o 
  -7   4  13        6.93       -0.15      8.97 o 
  -6   4  13       32.76       26.73     24.07 o 
  -5   4  13       55.05       29.51     20.08 o 
  -4   4  13      255.94      230.30     33.75 o 
  -3   4  13      327.61      388.59     32.05 o 
  -2   4  13        2.96       -4.22      4.22 o 
  -1   4  13       19.61       -0.87     14.82 o 
   0   4  13      276.97      268.49     26.62 o 
   1   4  13       10.91       17.95     11.99 o 
   2   4  13       16.17        1.26     34.41 o 
   3   4  13       33.55       41.90      6.11 o 
   4   4  13       58.89       63.30     10.04 o 
   5   4  13       27.34       28.15      8.19 o 
   6   4  13        9.36        6.23     11.10 o 
   7   4  13        7.74       -2.36      8.91 o 
   8   4  13       74.76      102.66     21.06 o 
   9   4  13       39.80       79.35     54.97 o 
  10   4  13       58.40        1.45     32.30 o 
 -10   5  13        1.15       15.36     33.38 o 
  -9   5  13        8.36      -41.49     41.49 o 
  -8   5  13       58.76        9.19     41.85 o 
  -7   5  13      259.14      311.80     25.47 o 
  -6   5  13       66.36       92.66     16.39 o 
  -5   5  13       50.39       50.80     26.73 o 
  -4   5  13      120.93       71.24     24.19 o 
  -3   5  13        1.54       16.39      9.56 o 
  -2   5  13        0.92       -2.18      8.83 o 
  -1   5  13        4.52        3.36      5.30 o 
   0   5  13      148.84      131.62     54.97 o 
   1   5  13      129.38      120.47     28.00 o 
   2   5  13      395.26      431.49     29.39 o 
   3   5  13        0.00        4.08     10.17 o 
   4   5  13        1.04        1.97      7.39 o 
   5   5  13        2.74        6.94      6.98 o 
   6   5  13        7.67       -4.23      8.04 o 
   7   5  13       21.47       42.23     16.37 o 
   8   5  13        5.42       14.33     12.68 o 
   9   5  13       44.94       52.89     17.07 o 
  10   5  13       43.36       26.26     29.91 o 
  -9   6  13        5.08       -7.74     30.96 o 
  -8   6  13       19.20       -9.07     30.00 o 
  -7   6  13       57.12       40.76     28.91 o 
  -6   6  13       51.37       56.31     10.15 o 
  -5   6  13        1.14        9.88      8.04 o 
  -4   6  13        6.97      -18.75     18.75 o 
  -3   6  13        0.63       -6.59     16.15 o 
  -2   6  13        0.39       -1.43      6.66 o 
  -1   6  13        8.15       -0.79      4.28 o 
   0   6  13       45.13       43.55      7.93 o 
   1   6  13       45.71       52.91     16.55 o 
   2   6  13      233.85      239.52     16.55 o 
   3   6  13        1.04        4.04      6.01 o 
   4   6  13       23.65       27.21      9.06 o 
   5   6  13        8.99       -5.90     23.89 o 
   6   6  13       15.95       -4.12     10.01 o 
   7   6  13       42.31       32.60     13.74 o 
   8   6  13      127.32      132.70     16.76 o 
   9   6  13        0.73       14.18     20.08 o 
  10   6  13       14.25       -6.80     20.95 o 
  -9   7  13       19.58        8.95     32.17 o 
  -8   7  13        1.49      -28.55     28.55 o 
  -7   7  13        0.01       14.39     30.00 o 
  -6   7  13        0.85       13.80     15.66 o 
  -5   7  13        9.96       18.96     13.00 o 
  -4   7  13        0.67        6.44      5.02 o 
  -3   7  13        1.06        0.65      4.91 o 
  -2   7  13       35.36       42.93     15.76 o 
  -1   7  13      175.76      160.28     19.07 o 
   0   7  13      115.59       81.94     13.27 o 
   1   7  13       10.20        8.28      9.26 o 
   2   7  13        2.17       -0.66      8.60 o 
   3   7  13       11.78       -2.98     10.54 o 
   4   7  13        0.10        3.05      8.26 o 
   5   7  13       19.12       11.58     26.31 o 
   6   7  13        2.31      -11.12     11.17 o 
   7   7  13      103.20      114.23     23.40 o 
   8   7  13       20.49       25.10     20.84 o 
   9   7  13       15.59       39.84     27.69 o 
  -8   8  13        9.52       14.15     33.50 o 
  -7   8  13      103.69      115.51     33.75 o 
  -6   8  13        2.77       -5.20     30.00 o 
  -5   8  13        1.38      -11.24     11.24 o 
  -4   8  13        0.03        1.33     25.16 o 
  -3   8  13       32.31       33.15      7.35 o 
  -2   8  13       33.51       29.32     24.59 o 
  -1   8  13      113.40       95.91     26.29 o 
   0   8  13       74.78       99.58     27.15 o 
   1   8  13       46.05       32.21      9.04 o 
   2   8  13        7.82       19.06     11.56 o 
   3   8  13       29.33        7.25     11.88 o 
   4   8  13        0.02       -5.81     15.96 o 
   5   8  13       55.12       56.40     16.12 o 
   6   8  13       96.53       90.18     17.66 o 
   7   8  13       92.34      146.11     27.94 o 
   8   8  13        9.74       18.51     25.16 o 
   9   8  13        0.40      -26.37     26.37 o 
  -7   9  13        2.21       10.28     29.63 o 
  -6   9  13       26.93       12.94     29.88 o 
  -5   9  13        0.98       20.93     27.46 o 
  -4   9  13       13.92        3.99     26.25 o 
  -3   9  13       81.63       17.18     37.01 o 
  -2   9  13       32.24       36.63      9.65 o 
  -1   9  13      181.03      130.63     25.37 o 
   0   9  13       59.39       81.84     13.02 o 
   1   9  13       18.01       26.13     19.59 o 
   2   9  13       10.33        2.93     12.64 o 
   3   9  13       55.12       63.74     24.43 o 
   4   9  13       76.37       90.72     21.65 o 
   5   9  13        8.02       19.13     13.76 o 
   6   9  13      408.23      498.70     54.55 o 
   7   9  13        3.84      -21.17     21.17 o 
   8   9  13        0.21      -27.70     31.69 o 
  -7  10  13        1.56       -7.74     30.84 o 
  -6  10  13        1.20      -30.96     30.96 o 
  -5  10  13       26.87       58.42     33.75 o 
  -4  10  13        3.98      -13.06     27.46 o 
  -3  10  13        0.11      -26.25     26.25 o 
  -2  10  13        2.53      -21.17     25.04 o 
  -1  10  13       25.63        2.66     21.17 o 
   0  10  13       12.56       49.35     22.62 o 
   1  10  13       17.68       24.07     21.41 o 
   2  10  13       76.29       85.76     24.19 o 
   3  10  13        6.75       28.18     29.51 o 
   4  10  13       41.36       69.55     29.39 o 
   5  10  13       12.42       27.09     16.80 o 
   6  10  13       19.34      -23.71     27.70 o 
   7  10  13        3.58       31.69     37.01 o 
  -6  11  13        0.00       43.66     35.92 o 
  -5  11  13        0.09      -43.91     43.91 o 
  -4  11  13        0.25       55.76     45.36 o 
  -3  11  13        0.26      -19.59     26.01 o 
  -2  11  13        4.55       -1.33     27.46 o 
  -1  11  13       23.42      -25.04     25.04 o 
   0  11  13        0.46       15.85     34.35 o 
   1  11  13      113.44      104.75     27.82 o 
   2  11  13        0.32       -7.98     19.96 o 
   3  11  13        0.84        2.66     22.62 o 
   4  11  13       26.27       31.81     19.96 o 
   6  11  13        2.86       24.92     36.77 o 
  -4  12  13        0.68      -20.68     46.45 o 
  -3  12  13        0.08       11.61     36.29 o 
  -2  12  13        0.09       -3.87     30.00 o 
  -1  12  13       49.22       47.05     43.18 o 
   0  12  13       70.02       88.06     30.24 o 
   1  12  13       11.05      -11.85     25.04 o 
   2  12  13       20.58       22.50     29.15 o 
   3  12  13        0.66        1.33     19.84 o 
  -2  13  13        5.52      -20.80     31.09 o 
  -1  13  13        7.39       20.80     32.66 o 
   0  13  13       33.04       34.11     39.31 o 
   1  13  13        1.57       26.37     27.70 o 
   2  13  13      127.64      190.38     42.33 o 
  -3 -11  14        4.82       34.84     32.05 o 
  -2 -11  14        3.41       22.26     43.18 o 
  -1 -11  14       36.91       45.84     31.93 o 
   0 -11  14       11.16       86.97     40.04 o 
   1 -11  14       70.76       37.01     53.58 o 
   2 -11  14       19.09      -27.34     35.44 o 
  -5 -10  14       48.30       35.92     38.71 o 
  -4 -10  14        0.15       11.13     24.92 o 
  -3 -10  14       16.20       -2.78     26.37 o 
  -2 -10  14        1.11       13.91     25.04 o 
  -1 -10  14      184.86      164.86     51.29 o 
   0 -10  14       14.88       -1.33     42.82 o 
   1 -10  14        0.15       31.57     34.35 o 
   2 -10  14        0.45      -20.44     28.67 o 
   3 -10  14       44.30        6.77     32.54 o 
   4 -10  14       16.43      -17.54     33.63 o 
   5 -10  14        4.16      -18.75     37.50 o 
  -6  -9  14        2.97       27.34     35.56 o 
  -5  -9  14        0.00       -2.78     27.46 o 
  -4  -9  14       42.07       15.12     24.80 o 
  -3  -9  14       10.35      -22.13     22.13 o 
  -2  -9  14       12.15       30.48     27.70 o 
  -1  -9  14        2.38      -15.24     26.25 o 
   0  -9  14       24.40       13.79     26.25 o 
   1  -9  14       22.60        1.33     23.34 o 
   2  -9  14        5.69       10.89     26.01 o 
   3  -9  14        1.83       13.55     32.54 o 
   4  -9  14        3.55      -33.63     33.63 o 
   5  -9  14        0.29      -24.07     42.82 o 
   6  -9  14        0.16       21.29     34.47 o 
  -6  -8  14        1.22      -11.33     15.98 o 
  -5  -8  14        1.78      -23.22     30.00 o 
  -4  -8  14        6.75       21.89     27.46 o 
  -3  -8  14       17.21       72.94     35.80 o 
  -2  -8  14        4.84       -6.89     23.47 o 
  -1  -8  14       24.74      -29.03     31.81 o 
   0  -8  14      238.64      292.47     52.49 o 
   1  -8  14       24.49       31.57     26.13 o 
   2  -8  14       28.33       16.45     28.67 o 
   3  -8  14        0.47      -27.22     27.22 o 
   4  -8  14        0.90       47.17     33.75 o 
   5  -8  14        1.69      -28.06     30.72 o 
   6  -8  14        1.39        1.33     30.48 o 
   7  -8  14       34.88       48.62     34.23 o 
  -8  -7  14       69.57       58.37     20.32 o 
  -7  -7  14       18.75       43.56     20.42 o 
  -6  -7  14       31.47        0.90     19.08 o 
  -5  -7  14        0.16       -1.11     16.29 o 
  -4  -7  14        7.73        9.56     21.77 o 
  -3  -7  14        5.74       42.46     23.22 o 
  -2  -7  14        9.73      -22.01     22.01 o 
  -1  -7  14      533.68      494.95     41.73 o 
   0  -7  14       97.74       57.97     20.19 o 
   1  -7  14        4.34      -13.30     13.30 o 
   2  -7  14        0.92      -16.45     21.89 o 
   3  -7  14        1.27      -21.77     21.77 o 
   4  -7  14        6.41       10.77     25.64 o 
   5  -7  14        3.08        2.66     25.40 o 
   6  -7  14        0.40      -37.13     37.13 o 
   7  -7  14      112.22       59.15     32.90 o 
   8  -7  14        3.10       57.33     37.74 o 
  -9  -6  14       48.33        4.23     34.84 o 
  -8  -6  14       62.07       93.91     36.41 o 
  -7  -6  14        8.59       16.09     20.73 o 
  -6  -6  14       36.99       70.08     43.30 o 
  -5  -6  14       29.78       26.77     24.25 o 
  -4  -6  14       34.23       31.21     23.10 o 
  -3  -6  14        0.14       43.54     28.67 o 
  -2  -6  14       20.56       37.01     23.22 o 
  -1  -6  14       70.82       71.79     15.75 o 
   0  -6  14       64.40       73.72     17.04 o 
   1  -6  14       12.61        6.00     11.21 o 
   2  -6  14        0.82       41.31     15.81 o 
   3  -6  14        0.14        0.39     21.95 o 
   4  -6  14        1.56      -14.84     26.91 o 
   5  -6  14       19.00       29.39     26.73 o 
   6  -6  14        8.95       38.46     30.48 o 
   7  -6  14       11.85      -18.39     28.91 o 
   8  -6  14       14.83      -26.01     27.34 o 
  -9  -5  14       33.21       68.33     23.78 o 
  -8  -5  14       32.75       27.72     17.90 o 
  -7  -5  14       22.93       -9.65     15.59 o 
  -6  -5  14       46.70       53.34     18.09 o 
  -5  -5  14        0.00       -9.23     12.88 o 
  -4  -5  14      165.07      171.67     18.65 o 
  -3  -5  14       26.14        6.77     29.88 o 
  -2  -5  14        0.07       -4.11     17.78 o 
  -1  -5  14       33.21       35.29     12.37 o 
   0  -5  14       65.75       70.82     32.23 o 
   1  -5  14      145.41      142.34     17.80 o 
   2  -5  14       94.92       80.40     15.39 o 
   3  -5  14       59.20       37.05     22.20 o 
   4  -5  14        0.00       10.77     24.31 o 
   5  -5  14        0.12       28.06     24.07 o 
   6  -5  14        0.03        1.33     23.83 o 
   7  -5  14       11.92       26.25     28.79 o 
   8  -5  14        3.11       16.81     29.88 o 
   9  -5  14       13.33       14.18     36.35 o 
  -9  -4  14        0.71       28.55     18.77 o 
  -8  -4  14        0.18       18.48     16.42 o 
  -7  -4  14        5.64        3.16     15.73 o 
  -6  -4  14       79.29       72.48     67.01 o 
  -5  -4  14       25.81        4.50     10.91 o 
  -4  -4  14      171.19      148.18     26.06 o 
  -3  -4  14       60.96       58.81     11.68 o 
  -2  -4  14      140.39      142.16     19.93 o 
  -1  -4  14       22.37       15.00     19.11 o 
   0  -4  14       15.25       11.81     11.03 o 
   1  -4  14       37.09       29.93     13.39 o 
   2  -4  14      810.25      872.51     45.52 o 
   3  -4  14       34.39       18.91     27.15 o 
   4  -4  14      128.78      146.96     30.96 o 
   5  -4  14       58.52       72.09     28.06 o 
   6  -4  14      136.06      137.41     33.02 o 
   7  -4  14        1.71      -24.80     24.80 o 
   8  -4  14       46.14       33.00     22.11 o 
   9  -4  14      131.14       89.26     25.41 o 
 -10  -3  14       11.28       13.35     29.63 o 
  -9  -3  14        5.37        0.14     20.63 o 
  -8  -3  14        0.10        0.17     15.92 o 
  -7  -3  14       24.68       28.35     31.51 o 
  -6  -3  14       23.23        7.85     19.29 o 
  -5  -3  14        9.34        4.56     16.54 o 
  -4  -3  14      251.82      240.62     15.15 o 
  -3  -3  14      103.03      111.46     18.66 o 
  -2  -3  14        2.31       15.47     15.57 o 
  -1  -3  14       31.25       13.99     12.93 o 
   0  -3  14        0.24        6.96      9.11 o 
   1  -3  14       34.69       38.60      9.52 o 
   2  -3  14       38.45       45.64     12.35 o 
   3  -3  14        7.52       -5.44     24.43 o 
   4  -3  14        0.62      -16.09     16.09 o 
   5  -3  14      143.98      146.60     30.60 o 
   6  -3  14       18.86       54.07     22.38 o 
   7  -3  14       26.60       44.60     21.20 o 
   8  -3  14       41.43       46.48     20.67 o 
   9  -3  14        6.78      -21.92     21.92 o 
  10  -3  14       11.83       21.06     25.85 o 
 -10  -2  14        2.63      -23.83     23.83 o 
  -9  -2  14        1.20        3.89     16.06 o 
  -8  -2  14       79.13       45.80     16.91 o 
  -7  -2  14       40.48       31.76     13.42 o 
  -6  -2  14      220.23      203.86     29.95 o 
  -5  -2  14       83.74       58.96     14.30 o 
  -4  -2  14        0.36       -5.65      5.65 o 
  -3  -2  14        2.91       -2.98      7.60 o 
  -2  -2  14        3.80        4.12      9.78 o 
  -1  -2  14       12.39       16.79     13.47 o 
   0  -2  14      715.27      681.67     45.60 o 
   1  -2  14      826.90      904.32     34.78 o 
   2  -2  14      204.99      188.21     14.88 o 
   3  -2  14        3.40      -16.21     16.21 o 
   4  -2  14      170.08      257.76     37.62 o 
   5  -2  14        9.34      -14.64     26.61 o 
   6  -2  14        7.26       25.04     27.58 o 
   7  -2  14      104.20      115.12     39.79 o 
   8  -2  14       31.93       24.17     37.19 o 
   9  -2  14       37.26       25.47     29.51 o 
  10  -2  14        1.35      -14.59     22.30 o 
 -10  -1  14        2.82        6.68     19.72 o 
  -9  -1  14       12.05        4.43     16.45 o 
  -8  -1  14      199.52      205.26     26.73 o 
  -7  -1  14        2.12       -5.20     10.98 o 
  -6  -1  14       29.88       26.38     10.94 o 
  -5  -1  14        7.93        1.49      9.59 o 
  -4  -1  14        4.68        3.48      5.25 o 
  -3  -1  14       14.95       20.10     18.61 o 
  -2  -1  14       57.01       38.26     13.24 o 
  -1  -1  14     1107.52     1192.93     73.42 o 
   0  -1  14      142.77      127.77     21.91 o 
   1  -1  14      662.31      819.78    113.27 o 
   2  -1  14       58.67       66.05     11.92 o 
   3  -1  14       72.03       62.80     17.97 o 
   4  -1  14      246.74      246.33     23.95 o 
   5  -1  14      406.75      478.83    101.42 o 
   6  -1  14       68.58       33.04     15.28 o 
   7  -1  14       25.40       20.02     19.47 o 
   8  -1  14       60.87       50.31     19.33 o 
   9  -1  14       59.06       37.24     27.84 o 
  10  -1  14        7.41       32.00     26.68 o 
 -10   0  14        1.47       37.86     39.07 o 
  -9   0  14        5.61       19.84     27.82 o 
  -8   0  14      141.88      133.42     70.88 o 
  -7   0  14       30.47       26.53     13.51 o 
  -6   0  14        7.44        9.43      9.83 o 
  -5   0  14      127.37      127.35     41.43 o 
  -4   0  14      119.07      144.91     21.29 o 
  -3   0  14        5.04        6.57     12.05 o 
  -2   0  14        0.00      -10.79     10.79 o 
  -1   0  14     1189.22     1232.94     37.10 o 
   0   0  14        2.63        3.39      6.19 o 
   1   0  14      155.89      161.25     24.72 o 
   2   0  14        0.97        1.36      3.67 o 
   3   0  14      308.53      293.36     19.82 o 
   4   0  14      162.01      179.63     22.24 o 
   5   0  14        8.93        1.84     21.71 o 
   6   0  14      236.10      192.77     22.91 o 
   7   0  14        3.27       28.60     16.07 o 
   8   0  14        3.45       16.08     17.97 o 
   9   0  14       21.79       -5.03     18.57 o 
  10   0  14       15.96       -3.30     20.02 o 
 -10   1  14       39.44        7.86     45.60 o 
  -9   1  14       43.67       50.20     35.68 o 
  -8   1  14        3.28       61.45     37.38 o 
  -7   1  14       35.60       37.62     25.52 o 
  -6   1  14      213.65      231.15     40.28 o 
  -5   1  14       26.55       18.95     10.90 o 
  -4   1  14        7.72       10.06      9.20 o 
  -3   1  14      624.41      673.86     44.86 o 
  -2   1  14     1170.69     1286.50     62.73 o 
  -1   1  14       24.21       14.12     10.72 o 
   0   1  14       25.20       12.70      6.96 o
[truncated: 89,803 more chars]
